# Supplementary material for: Housekeeping gene gyrA, a potential molecular marker for Bacillus ecology study
Source: AMB Express. 2022 Oct 26;12:133. doi: 10.1186/s13568-022-01477-9 (PMC9606167; doi:10.1186/s13568-022-01477-9)
Supplement: Supplementary file 2 — Additional file 2: TableS1 The information of 127 strains for colony PCR. TableS2 The genomes information for nucleotide variability analysis of gyrA gene and 16S rRNA gene in inter- and intraspecies Bacillus. TableS3 The gyrA gene database information of Bacillus for computer simulation. TableS4 The general primers converted from degenerate primer pair gyrA3. TableS5 The genomes information for SNP analysis of gyrA gene and 16S rRNA gene in four Bacillus species. TableS6 The information of sequences amplified by three gyrA gene primer pairs in computer simulation. TableS7 The analysis results of mock community amplicon sequencing. DatasetS1 The 16S rRNA gene sequences of the eight Bacillus strains for mock Bacillus community. DatasetS2 The gyrA gene sequences of the eight Bacillus strains for mock Bacillus community. DatasetS3 The 16S rRNA gene sequences of the seven Bacillus strains. [file 13568_2022_1477_MOESM2_ESM.xlsx]

## Sheet: Table S1
Strain name	Strain species	Amplified by the primer pair gyrA3
ACCC01663	Aneurinibacillus_migulanus	Yes
SXL52	Bacillus_alkalitolerans	Yes
LY43	Bacillus_altitudinis	Yes
SXL44	Bacillus_amyloliquefaciens	No
SXL34	Bacillus_amyloliquefaciens	No
SXL21	Bacillus_amyloliquefaciens	Yes
ACCC19746	Bacillus_amyloliquefaciens	Yes
ACCC02961	Bacillus_amyloliquefaciens	Yes
ACCC10270	Bacillus_amyloliquefaciens	Yes
b23	Bacillus_amyloliquefaciens	Yes
b17	Bacillus_amyloliquefaciens	Yes
b16	Bacillus_amyloliquefaciens	Yes
b14	Bacillus_amyloliquefaciens	Yes
b11	Bacillus_amyloliquefaciens	Yes
b10	Bacillus_amyloliquefaciens	Yes
b9	Bacillus_amyloliquefaciens	Yes
b8	Bacillus_amyloliquefaciens	Yes
b6	Bacillus_amyloliquefaciens	Yes
b5	Bacillus_amyloliquefaciens	Yes
b2	Bacillus_amyloliquefaciens	Yes
LY73	Bacillus_amyloliquefaciens	Yes
LY35	Bacillus_amyloliquefaciens	Yes
LY5	Bacillus_amyloliquefaciens	Yes
SQR9	Bacillus_amyloliquefaciens	Yes
ACCC19745	Bacillus_amyloliquefaciens	Yes
SXL26	Bacillus_aryabhattai	Yes
ACCC01485	Bacillus_badius	Yes
ACCC04323	Bacillus_cereus	No
ACCC03134	Bacillus_cereus	No
ACCC19244	Bacillus_cereus	No
ACCC05260	Bacillus_cereus	No
ACCC01212	Bacillus_cereus	No
SXL277	Bacillus_cereus	Yes
ACCC01599	Bacillus_cereus	Yes
b24	Bacillus_cereus	Yes
b22	Bacillus_cereus	Yes
SXL388	Bacillus_cereus	Yes
ACCC10212	Bacillus_clausii	Yes
SXL32	Bacillus_ectoiniformans	No
ACCC10219	Bacillus_fortis	No
KF27	Bacillus_gaemokensis	Yes
ACCC05679	Bacillus_ginsengihumi	Yes
KF25	Bacillus_halotolerans	Yes
LY53	Bacillus_invictae	Yes
LY48	Bacillus_invictae	Yes
LY39	Bacillus_invictae	Yes
ACCC02972	Bacillus_licheniformis	Yes
LY2	Bacillus_licheniformis	Yes
SXL165	Bacillus_luciferensis	Yes
QZ26	Bacillus_manliponensis	Yes
SXL37	Bacillus_marisflavi	Yes
SXL408	Bacillus_megaterium	Yes
SXL107	Bacillus_megaterium	Yes
ACCC01509	Bacillus_megaterium	Yes
ACCC05440	Bacillus_megaterium	Yes
ACCC03044	Bacillus_megaterium	Yes
ACCC02058	Bacillus_megaterium	Yes
SXL178	Bacillus_methylotrophicus	Yes
ACCC11008	Bacillus_methylotrophicus	Yes
b3	Bacillus_methylotrophicus	Yes
ACCC10278	Bacillus_mycoides	Yes
SUZ29	Bacillus_nealsonii	Yes
ACCC02081	Bacillus_oceanisediminis	Yes
RZ9	Bacillus_proteolyticus	Yes
ACCC01504	Bacillus_psychrosaccharolyticus	Yes
SXL248	Bacillus_pumilus	Yes
SXL19	Bacillus_pumilus	Yes
ACCC04450	Bacillus_pumilus	Yes
LY85	Bacillus_pumilus	Yes
LY52	Bacillus_pumilus	Yes
LY37	Bacillus_pumilus	Yes
LY10	Bacillus_pumilus	Yes
ACCC04398	Bacillus_safensis	Yes
LY47	Bacillus_safensis	Yes
LY20	Bacillus_safensis	Yes
LY19	Bacillus_safensis	Yes
LY14	Bacillus_safensis	Yes
LY9	Bacillus_safensis	Yes
LY3	Bacillus_safensis	Yes
CF27	Bacillus_siamensis	Yes
ACCC04452	Bacillus_simplex	Yes
ACCC06369	Bacillus_simplex	Yes
b12	Bacillus_subtilis	Yes
ACCC01043	Bacillus_subtilis	Yes
SXL35	Bacillus_subtilis	Yes
ACCC01185	Bacillus_tequilensis	Yes
ACCC01970	Bacillus_thuringiensis	Yes
ACCC03290	Bacillus_thuringiensis	Yes
b1	Bacillus_thuringiensis	Yes
SXL31	Bacillus_wiedmannii	No
ACCC03016	Brevibacillus_agri	Yes
ACCC02014	Brevibacillus_borstelensis	No
LY11	Brevibacillus_brevis	Yes
ACCC06527	Brevibacillus_halotolerans	Yes
ACCC02960	Brevibacillus_parabrevis	No
b19	Fictibacillus_barbaricus	Yes
b15	Fictibacillus_barbaricus	Yes
b4	Fictibacillus_enclensis	Yes
ACCC02680	Halobacillus_blutaparonensis	No
ACCC02634	Halobacillus_blutaparonensis	No
ACCC02827	Halobacillus_dabanensis	No
ACCC02786	Halobacillus_dabanensis	Yes
SXL160	Lysinibacillus_macroides	Yes
LY92	Lysinibacillus_macroides	Yes
LY65	Lysinibacillus_macroides	Yes
LY7	Lysinibacillus_macroides	Yes
LY1	Lysinibacillus_macroides	Yes
LY18	Lysinibacillus_pakistanensis	Yes
SXL161	Lysinibacillus_sinduriensis	Yes
ACCC03577	Lysinibacillus_sphaericus	Yes
SXL240	Paenibacillus_amylolyticus	Yes
LY60	Paenibacillus_barcinonensis	Yes
LY57	Paenibacillus_barcinonensis	Yes
LY55	Paenibacillus_barcinonensis	Yes
SUZ20	Paenibacillus_illinoisensis	No
ACCC10273	Paenibacillus_pabuli	No
ACCC03434	Paenibacillus_polymyxa	No
SC19	Paenibacillus_polymyxa	No
LY25	Paenibacillus_polymyxa	Yes
LY22	Paenibacillus_silvae	Yes
ACCC01974	Paenibacillus_tundrae	No
ACCC02123	Paenibacillus_xylanexedens	No
ACCC02012	Paenibacillus_xylanexedens	No
ACCC01084	Paenibacillus_xylanexedens	No
ACCC01910	Paenibacillus_xylanexedens	Yes
ACCC02857	Virgibacillus_halodenitrificans	Yes
ACCC10598	Virgibacillus_salexigens	No

## Sheet: Table S2
Interspecies analysis sequence				Intraspecies analysis sequences
GenBank assambly accession	16S rRNA genome accession	gyrA genome accession	Species	RefSeq assembly accession	16S rRNA genome accession	gyrA genome accession	Species
GCA_000981315.1	LATY01000035.1	LATY01000013.1	Bacillus_clausii	GCF_017357905.1	NZ_CP065159.1	NZ_CP065159.1	Bacillus_amyloliquefaciens
GCA_002266625.1	NFZO01000038.1	NFZO01000010.1	Bacillus_clausii	GCF_019856555.1	NZ_CP082243.1	NZ_CP082243.1	Bacillus_amyloliquefaciens
GCA_000009825.1	AP006627.1	AP006627.1	Bacillus_clausii	GCF_007362635.1	NZ_CP041691.1	NZ_CP041691.1	Bacillus_amyloliquefaciens
GCA_000737305.2	CP012475.1	CP012475.1	Bacillus_clausii	GCF_007827165.1	NZ_CP041693.1	NZ_CP041693.1	Bacillus_amyloliquefaciens
GCA_002250115.1	CP019985.1	CP019985.1	Bacillus_clausii	GCF_008017555.1	NZ_VRTV01000012.1	NZ_VRTV01000006.1	Bacillus_amyloliquefaciens
GCA_014338545.1	CP031128.1	CP031128.1	Bacillus_clausii	GCF_002209305.1	NZ_CP011252.1	NZ_CP011252.1	Bacillus_amyloliquefaciens
GCA_001191605.1	CP009108.1	CP009108.1	Bacillus_altitudinis	GCF_002173635.1	NZ_CP021505.1	NZ_CP021505.1	Bacillus_amyloliquefaciens
GCA_000972685.1	CP011150.1	CP011150.1	Bacillus_altitudinis	GCF_004006115.1	NZ_CP018902.1	NZ_CP018902.1	Bacillus_amyloliquefaciens
GCA_001908475.1	CP018574.1	CP018574.1	Bacillus_altitudinis	GCF_003868675.1	NZ_CP032146.1	NZ_CP032146.1	Bacillus_amyloliquefaciens
GCA_002443015.2	CP022319.2	CP022319.2	Bacillus_altitudinis	GCF_013328835.1	NZ_CP054415.1	NZ_CP054415.1	Bacillus_amyloliquefaciens
GCA_002741745.1	CP024204.1	CP024204.1	Bacillus_altitudinis	GCF_014930895.1	NZ_CP062984.1	NZ_CP062984.1	Bacillus_amyloliquefaciens
GCA_013307105.1	CP038517.1	CP038517.1	Bacillus_altitudinis	GCF_008017565.1	NZ_VRTU01000014.1	NZ_VRTU01000007.1	Bacillus_amyloliquefaciens
GCA_000299555.2	CP039020.1	CP039020.1	Bacillus_altitudinis	GCF_000221645.1	NC_017191.1	NC_017191.1	Bacillus_amyloliquefaciens
GCA_005849435.1	CP040514.1	CP040514.1	Bacillus_altitudinis	GCF_001866745.1	NZ_MOEA01000011.1	NZ_MOEA01000002.1	Bacillus_amyloliquefaciens
GCA_004563755.2	CP043559.1	CP043559.1	Bacillus_altitudinis	GCF_001705195.1	NZ_CP016913.1	NZ_CP016913.1	Bacillus_amyloliquefaciens
GCA_019355135.1	CP048811.1	CP048811.1	Bacillus_altitudinis	GCF_000195515.1	NC_017188.1	NC_017188.1	Bacillus_amyloliquefaciens
GCA_015160895.1	CP063360.1	CP063360.1	Bacillus_altitudinis	GCF_000204275.1	NC_017190.1	NC_017190.1	Bacillus_amyloliquefaciens
GCA_017161205.1	CP065591.1	CP065591.1	Bacillus_altitudinis	GCF_019880285.1	NZ_CP082278.1	NZ_CP082278.1	Bacillus_amyloliquefaciens
GCA_016767855.1	CP068389.1	CP068389.1	Bacillus_altitudinis	GCF_019880325.1	NZ_CP082279.1	NZ_CP082279.1	Bacillus_amyloliquefaciens
GCA_016807685.1	CP069098.1	CP069098.1	Bacillus_altitudinis	GCF_007844995.1	NZ_SDKH01000002.1	NZ_SDKH01000001.1	Bacillus_amyloliquefaciens
GCA_017948365.1	CP072851.1	CP072851.1	Bacillus_altitudinis	GCF_003546075.1	NZ_QVEJ01000022.1	NZ_QVEJ01000007.1	Bacillus_amyloliquefaciens
GCA_019164215.1	CP075052.1	CP075052.1	Bacillus_altitudinis	GCF_007845085.1	NZ_SDKG01000001.1	NZ_SDKG01000001.1	Bacillus_amyloliquefaciens
GCA_002173635.1	CP021505.1	CP021505.1	Bacillus_amyloliquefaciens	GCF_008017625.1	NZ_VRTX01000019.1	NZ_VRTX01000012.1	Bacillus_amyloliquefaciens
GCA_003149715.1	CP029069.1	CP029069.1	Bacillus_amyloliquefaciens	GCF_018223605.1	NZ_CP073635.1	NZ_CP073635.1	Bacillus_amyloliquefaciens
GCA_003149695.1	CP029070.1	CP029070.1	Bacillus_amyloliquefaciens	GCF_000196735.1	NC_014551.1	NC_014551.1	Bacillus_amyloliquefaciens
GCA_014854735.1	CP029466.1	CP029466.1	Bacillus_amyloliquefaciens	GCF_019396925.1	NZ_CP072120.1	NZ_CP072120.1	Bacillus_amyloliquefaciens
GCA_003312895.1	CP030097.1	CP030097.1	Bacillus_amyloliquefaciens	GCF_015880875.1	NZ_LDFB01000024.1	NZ_LDFB01000024.1	Bacillus_amyloliquefaciens
GCA_003868675.1	CP032146.1	CP032146.1	Bacillus_amyloliquefaciens	GCF_020311635.1	NZ_CP071042.1	NZ_CP071042.1	Bacillus_amyloliquefaciens
GCA_004421045.1	CP038028.1	CP038028.1	Bacillus_amyloliquefaciens	GCF_019997305.1	NZ_JAIFZJ010000153.1	NZ_JAIFZJ010000009.1	Bacillus_amyloliquefaciens
GCA_007362635.1	CP041691.1	CP041691.1	Bacillus_amyloliquefaciens	GCF_005048195.1	NZ_SUPO01000028.1	NZ_SUPO01000011.1	Bacillus_amyloliquefaciens
GCA_008824205.1	CP044444.1	CP044444.1	Bacillus_amyloliquefaciens	GCF_011317125.1	NZ_WOVK01000011.1	NZ_WOVK01000002.1	Bacillus_amyloliquefaciens
GCA_013122255.1	CP053376.1	CP053376.1	Bacillus_amyloliquefaciens	GCF_003312895.1	NZ_CP030097.1	NZ_CP030097.1	Bacillus_amyloliquefaciens
GCA_013328835.1	CP054415.1	CP054415.1	Bacillus_amyloliquefaciens	GCF_013122255.1	NZ_CP053376.1	NZ_CP053376.1	Bacillus_amyloliquefaciens
GCA_013341255.1	CP054479.1	CP054479.1	Bacillus_amyloliquefaciens	GCF_011421515.1	NZ_WOYD01000012.1	NZ_WOYD01000002.1	Bacillus_amyloliquefaciens
GCA_014622745.1	CP061168.1	CP061168.1	Bacillus_amyloliquefaciens	GCF_001558705.1	NZ_LPUP01000007.1	NZ_LPUP01000009.1	Bacillus_amyloliquefaciens
GCA_014791945.1	CP061852.1	CP061852.1	Bacillus_amyloliquefaciens	GCF_001619745.1	NZ_LQQW01000002.1	NZ_LQQW01000012.1	Bacillus_amyloliquefaciens
GCA_020311635.1	CP071042.1	CP071042.1	Bacillus_amyloliquefaciens	GCF_001431285.1	NZ_LMAG01000006.1	NZ_LMAG01000012.1	Bacillus_amyloliquefaciens
GCA_017603845.1	CP071970.1	CP071970.1	Bacillus_amyloliquefaciens	GCF_001483885.1	NZ_CP013727.1	NZ_CP013727.1	Bacillus_amyloliquefaciens
GCA_019396925.1	CP072120.1	CP072120.1	Bacillus_amyloliquefaciens	GCF_002024555.1	NZ_MSTO01000016.1	NZ_MSTO01000002.1	Bacillus_amyloliquefaciens
GCA_019856555.1	CP082243.1	CP082243.1	Bacillus_amyloliquefaciens	GCF_000469015.2	NZ_AWQY01000020.1	NZ_AWQY01000001.1	Bacillus_amyloliquefaciens
GCA_019880425.1	CP082283.1	CP082283.1	Bacillus_amyloliquefaciens	GCF_000508265.1	NC_023073.1	NC_023073.1	Bacillus_amyloliquefaciens
GCA_021233135.1	CP089530.1	CP089530.1	Bacillus_amyloliquefaciens	GCF_000784675.1	NZ_AUWK01000027.1	NZ_AUWK01000002.1	Bacillus_amyloliquefaciens
GCA_000742655.1	CP007618.1	CP007618.1	Bacillus_anthracis	GCF_019880425.1	NZ_CP082283.1	NZ_CP082283.1	Bacillus_amyloliquefaciens
GCA_000832445.1	CP009328.1	CP009328.1	Bacillus_anthracis	GCF_003149695.1	NZ_CP029070.1	NZ_CP029070.1	Bacillus_amyloliquefaciens
GCA_000832465.1	CP009331.1	CP009331.1	Bacillus_anthracis	GCF_000494835.1	NC_022653.1	NC_022653.1	Bacillus_amyloliquefaciens
GCA_000832565.1	CP009464.1	CP009464.1	Bacillus_anthracis	GCF_000242855.2	NC_020272.1	NC_020272.1	Bacillus_amyloliquefaciens
GCA_000832965.1	CP009902.1	CP009902.1	Bacillus_anthracis	GCF_017603845.1	NZ_CP071970.1	NZ_CP071970.1	Bacillus_amyloliquefaciens
GCA_000833125.1	CP010322.1	CP010322.1	Bacillus_anthracis	GCF_017948535.1	NZ_JAFKQM010000015.1	NZ_JAFKQM010000002.1	Bacillus_amyloliquefaciens
GCA_001683135.1	CP012720.1	CP012720.1	Bacillus_anthracis	GCF_014791945.1	NZ_CP061852.1	NZ_CP061852.1	Bacillus_amyloliquefaciens
GCA_001683155.1	CP012721.1	CP012721.1	Bacillus_anthracis	GCF_014854735.1	NZ_CP029466.1	NZ_CP029466.1	Bacillus_amyloliquefaciens
GCA_001683175.1	CP012722.1	CP012722.1	Bacillus_anthracis	GCF_018502525.1	NZ_CP075547.1	NZ_CP075547.1	Bacillus_amyloliquefaciens
GCA_001683195.1	CP012723.1	CP012723.1	Bacillus_anthracis	GCF_020536055.1	NZ_JAFMSQ010000001.1	NZ_JAFMSQ010000001.1	Bacillus_amyloliquefaciens
GCA_001683095.1	CP012730.1	CP012730.1	Bacillus_anthracis	GCF_018363035.1	NZ_CP074391.1	NZ_CP074391.1	Bacillus_amyloliquefaciens
GCA_001936375.1	CP018903.1	CP018903.1	Bacillus_anthracis	GCF_001874385.1	NZ_CP017953.1	NZ_CP017953.1	Bacillus_amyloliquefaciens
GCA_001990245.1	CP019588.1	CP019588.1	Bacillus_anthracis	GCF_001889285.1	NZ_CP018152.1	NZ_CP018152.1	Bacillus_amyloliquefaciens
GCA_002208785.2	CP022044.2	CP022044.2	Bacillus_anthracis	GCF_001586105.1	NZ_CP014700.1	NZ_CP014700.1	Bacillus_amyloliquefaciens
GCA_002277915.1	CP023001.1	CP023001.1	Bacillus_anthracis	GCF_001593765.1	NZ_CP006058.1	NZ_CP006058.1	Bacillus_amyloliquefaciens
GCA_004328845.1	CP026608.1	CP026608.1	Bacillus_anthracis	GCF_007923205.1	NZ_CP040672.1	NZ_CP040672.1	Bacillus_amyloliquefaciens
GCA_003227955.1	CP029805.1	CP029805.1	Bacillus_anthracis	GCF_014622745.1	NZ_CP061168.1	NZ_CP061168.1	Bacillus_amyloliquefaciens
GCA_003410255.1	CP031642.1	CP031642.1	Bacillus_anthracis	GCF_004421045.1	NZ_CP038028.1	NZ_CP038028.1	Bacillus_amyloliquefaciens
GCA_003410355.1	CP031643.1	CP031643.1	Bacillus_anthracis	GCF_003149795.1	NZ_CP029071.1	NZ_CP029071.1	Bacillus_amyloliquefaciens
GCA_002980615.3	CP066168.1	CP066168.1	Bacillus_anthracis	GCF_001922005.1	NZ_CP018200.1	NZ_CP018200.1	Bacillus_amyloliquefaciens
GCA_000204705.2	AEFM01000008.1	AEFM01000001.1	Bacillus_atrophaeus	GCF_008534375.1	NZ_CP041770.1	NZ_CP041770.1	Bacillus_amyloliquefaciens
GCA_000204685.2	AEFO01000022.1	AEFO01000006.1	Bacillus_atrophaeus	GCF_014792065.1	NZ_CP061853.1	NZ_CP061853.1	Bacillus_amyloliquefaciens
GCA_000204785.2	AEFS01000001.1	AEFS01000014.1	Bacillus_atrophaeus	GCF_013341255.1	NZ_CP054479.1	NZ_CP054479.1	Bacillus_amyloliquefaciens
GCA_000204805.2	AEFT01000022.1	AEFT01000007.1	Bacillus_atrophaeus	GCF_013423695.1	NZ_JACCJD010000024.1	NZ_JACCJD010000015.1	Bacillus_amyloliquefaciens
GCA_000204825.2	AEFU01000002.1	AEFU01000024.1	Bacillus_atrophaeus	GCF_015999565.1	NZ_CP065539.1	NZ_CP065539.1	Bacillus_amyloliquefaciens
GCA_000204865.2	AEFW01000019.1	AEFW01000015.1	Bacillus_atrophaeus	GCF_000559145.1	NZ_JCOC01000008.1	NZ_JCOC01000018.1	Bacillus_amyloliquefaciens
GCA_000204885.2	AEFX01000001.1	AEFX01000013.1	Bacillus_atrophaeus	GCF_011440355.1	NZ_JAAOIT010000599.1	NZ_JAAOIT010000682.1	Bacillus_amyloliquefaciens
GCA_006539905.1	BJNX01000043.1	BJNX01000020.1	Bacillus_atrophaeus	GCF_011754125.1	NZ_WODE01000005.1	NZ_WODE01000003.1	Bacillus_amyloliquefaciens
GCA_000983035.1	CUWS01000008.1	CUWS01000026.1	Bacillus_atrophaeus	GCF_004804235.1	NZ_SSNG01000014.1	NZ_SSNG01000002.1	Bacillus_amyloliquefaciens
GCA_000743235.1	KN049968.1	KN049968.1	Bacillus_atrophaeus	GCF_004804245.1	NZ_SSNF01000014.1	NZ_SSNF01000002.1	Bacillus_amyloliquefaciens
GCA_002998075.1	PVQN01000014.1	PVQN01000008.1	Bacillus_atrophaeus	GCF_002864145.1	NZ_MSYT01000036.1	NZ_MSYT01000023.1	Bacillus_amyloliquefaciens
GCA_003003645.1	PVWA01000011.1	PVWA01000002.1	Bacillus_atrophaeus	GCF_008808015.1	NZ_CP044360.1	NZ_CP044360.1	Bacillus_amyloliquefaciens
GCA_000165925.1	CP002207.1	CP002207.1	Bacillus_atrophaeus	GCF_000330805.1	NZ_KB206097.1	NZ_KB206087.1	Bacillus_amyloliquefaciens
GCA_000742675.1	CP007640.1	CP007640.1	Bacillus_atrophaeus	GCF_001077735.1	NZ_AUNG01000021.1	NZ_AUNG01000003.1	Bacillus_amyloliquefaciens
GCA_000385965.2	CP011802.1	CP011802.1	Bacillus_atrophaeus	GCF_001596755.1	NZ_CP014783.1	NZ_CP014783.1	Bacillus_amyloliquefaciens
GCA_002173495.1	CP021500.1	CP021500.1	Bacillus_atrophaeus	GCF_001593785.1	NZ_CP006960.1	NZ_CP006960.1	Bacillus_amyloliquefaciens
GCA_002243495.1	CP022653.1	CP022653.1	Bacillus_atrophaeus	GCF_020256445.1	NZ_JAIWPK010000015.1	NZ_JAIWPK010000003.1	Bacillus_amyloliquefaciens
GCA_002688645.1	CP024051.1	CP024051.1	Bacillus_atrophaeus	GCF_017592865.1	NZ_JAGFMV010000033.1	NZ_JAGFMV010000001.1	Bacillus_amyloliquefaciens
GCA_019443725.1	CP050705.1	CP050705.1	Bacillus_atrophaeus	GCF_018791865.1	NZ_JAHKEY010000015.1	NZ_JAHKEY010000003.1	Bacillus_amyloliquefaciens
GCA_018140555.1	CP073265.1	CP073265.1	Bacillus_atrophaeus	GCF_017815555.1	NZ_CP072612.1	NZ_CP072612.1	Bacillus_amyloliquefaciens
GCA_001431145.1	CP012329.1	CP012329.1	Bacillus_cellulasensis	GCF_000262385.1	NC_017912.1	NC_017912.1	Bacillus_amyloliquefaciens
GCA_001700735.1	CP012330.1	CP012330.1	Bacillus_cellulasensis	GCF_003149715.1	NZ_CP029069.1	NZ_CP029069.1	Bacillus_amyloliquefaciens
GCA_001431785.1	CP012482.1	CP012482.1	Bacillus_cellulasensis	GCF_008824205.1	NZ_CP044444.1	NZ_CP044444.1	Bacillus_amyloliquefaciens
GCA_000181595.1	ABCZ02000002.1	ABCZ02000015.1	Bacillus_cereus	GCF_000835145.1	NZ_CP007242.1	NZ_CP007242.1	Bacillus_amyloliquefaciens
GCA_000181655.1	ABDM02000003.1	ABDM02000009.1	Bacillus_cereus	GCF_000465655.1	NZ_AVQH01000027.1	NZ_AVQH01000023.1	Bacillus_amyloliquefaciens
GCA_000177295.1	ADFM01000005.1	ADFM01000071.1	Bacillus_cereus	GCF_001469685.1	NZ_LMAT01000043.1	NZ_LMAT01000013.1	Bacillus_amyloliquefaciens
GCA_000007825.1	AE016877.1	AE016877.1	Bacillus_cereus	GCF_017338795.1	NZ_CP049330.1	NZ_CP049330.1	Bacillus_licheniformis
GCA_000518025.1	ASPZ01000016.1	ASPZ01000051.1	Bacillus_cereus	GCF_014673515.1	NZ_CP060498.1	NZ_CP060498.1	Bacillus_licheniformis
GCA_004306975.1	BIYC01000049.1	BIYC01000019.1	Bacillus_cereus	GCF_004526275.1	NZ_CP038186.1	NZ_CP038186.1	Bacillus_licheniformis
GCA_000283675.1	AP007209.1	AP007209.1	Bacillus_cereus	GCF_003339545.1	NZ_CP031126.1	NZ_CP031126.1	Bacillus_licheniformis
GCA_000161115.1	CM000726.1	CM000726.1	Bacillus_cereus	GCF_002174255.1	NZ_CP021677.1	NZ_CP021677.1	Bacillus_licheniformis
GCA_000161315.1	CM000736.1	CM000736.1	Bacillus_cereus	GCF_002173675.1	NZ_CP021669.1	NZ_CP021669.1	Bacillus_licheniformis
GCA_000338315.1	CM001787.1	CM001787.1	Bacillus_cereus	GCF_002074135.1	NZ_CP014794.1	NZ_CP014794.1	Bacillus_licheniformis
GCA_000011625.1	CP000001.1	CP000001.1	Bacillus_cereus	GCF_002074075.1	NZ_CP014795.1	NZ_CP014795.1	Bacillus_licheniformis
GCA_000013065.1	CP000227.1	CP000227.1	Bacillus_cereus	GCF_000011645.1	NC_006270.3	NC_006270.3	Bacillus_licheniformis
GCA_000021205.1	CP001176.1	CP001176.1	Bacillus_cereus	GCF_000008425.1	NC_006322.1	NC_006322.1	Bacillus_licheniformis
GCA_000143605.1	CP001746.1	CP001746.1	Bacillus_cereus	GCF_016629635.1	NZ_RSEY01000002.1	NZ_RSEY01000002.1	Bacillus_licheniformis
GCA_000239195.1	CP003187.1	CP003187.1	Bacillus_cereus	GCF_001939525.1	NZ_MIZF01000026.1	NZ_MIZF01000021.1	Bacillus_licheniformis
GCA_000292415.1	CP003747.1	CP003747.1	Bacillus_cereus	GCF_006494795.1	NZ_CP041154.1	NZ_CP041154.1	Bacillus_licheniformis
GCA_000724585.1	CP008712.1	CP008712.1	Bacillus_cereus	GCF_900445385.1	NZ_UAQA01000008.1	NZ_UAQA01000002.1	Bacillus_licheniformis
GCA_000832385.1	CP009300.1	CP009300.1	Bacillus_cereus	GCF_015689075.1	NZ_CP065029.1	NZ_CP065029.1	Bacillus_licheniformis
GCA_000832525.1	CP009369.1	CP009369.1	Bacillus_cereus	GCF_007855455.1	NZ_CP042252.1	NZ_CP042252.1	Bacillus_licheniformis
GCA_000832765.1	CP009596.1	CP009596.1	Bacillus_cereus	GCF_006094335.1	NZ_CP034569.1	NZ_CP034569.1	Bacillus_licheniformis
GCA_000017425.1	CP000764.1	CP000764.1	Bacillus_cytotoxicus	GCF_004119795.1	NZ_CP035405.1	NZ_CP035405.1	Bacillus_licheniformis
GCA_002251005.2	CP024096.1	CP024096.1	Bacillus_cytotoxicus	GCF_004101525.1	NZ_CP035188.1	NZ_CP035188.1	Bacillus_licheniformis
GCA_002250885.2	CP024098.1	CP024098.1	Bacillus_cytotoxicus	GCF_004078545.1	NZ_SCEK01000002.1	NZ_SCEK01000002.1	Bacillus_licheniformis
GCA_002250905.2	CP024101.1	CP024101.1	Bacillus_cytotoxicus	GCF_002504325.1	NZ_CP023729.1	NZ_CP023729.1	Bacillus_licheniformis
GCA_002250925.2	CP024104.1	CP024104.1	Bacillus_cytotoxicus	GCF_000948275.1	NZ_JYBQ01000004.1	NZ_JYBQ01000001.1	Bacillus_licheniformis
GCA_002251025.2	CP024107.1	CP024107.1	Bacillus_cytotoxicus	GCF_000258125.2	NZ_CP012110.1	NZ_CP012110.1	Bacillus_licheniformis
GCA_002250945.2	CP024109.1	CP024109.1	Bacillus_cytotoxicus	GCF_902386215.1	NZ_LR698983.1	NZ_LR698983.1	Bacillus_licheniformis
GCA_002250965.2	CP024111.1	CP024111.1	Bacillus_cytotoxicus	GCF_009662395.1	NZ_CP045814.1	NZ_CP045814.1	Bacillus_licheniformis
GCA_002251115.2	CP024113.1	CP024113.1	Bacillus_cytotoxicus	GCF_004119755.1	NZ_CP035404.1	NZ_CP035404.1	Bacillus_licheniformis
GCA_002251045.2	CP024116.1	CP024116.1	Bacillus_cytotoxicus	GCF_003952865.1	NZ_CP025226.1	NZ_CP025226.1	Bacillus_licheniformis
GCA_002251055.2	CP024120.1	CP024120.1	Bacillus_cytotoxicus	GCF_003253815.1	NZ_CP021970.1	NZ_CP021970.1	Bacillus_licheniformis
GCA_017909015.1	CP066179.1	CP066179.1	Bacillus_cytotoxicus	GCF_002236895.1	NZ_CP022477.1	NZ_CP022477.1	Bacillus_licheniformis
GCA_017909135.1	CP066184.1	CP066184.1	Bacillus_cytotoxicus	GCF_001726125.1	NZ_CP017247.1	NZ_CP017247.1	Bacillus_licheniformis
GCA_017909235.1	CP066185.1	CP066185.1	Bacillus_cytotoxicus	GCF_016026835.1	NZ_CP065647.1	NZ_CP065647.1	Bacillus_licheniformis
GCA_017909295.1	CP066187.1	CP066187.1	Bacillus_cytotoxicus	GCF_021045125.1	NZ_JAJNNM010000002.1	NZ_JAJNNM010000012.1	Bacillus_licheniformis
GCA_017909395.1	CP066192.1	CP066192.1	Bacillus_cytotoxicus	GCF_019037245.1	NZ_JAHHXO010000002.1	NZ_JAHHXO010000006.1	Bacillus_licheniformis
GCA_017909435.1	CP066194.1	CP066194.1	Bacillus_cytotoxicus	GCF_003595625.1	NZ_CP027789.1	NZ_CP027789.1	Bacillus_licheniformis
GCA_001517115.1	LPVD01000002.1	LPVD01000022.1	Bacillus_halotolerans	GCF_003024435.1	NZ_PVZQ01000011.1	NZ_PVZQ01000002.1	Bacillus_licheniformis
GCA_001517135.1	LPVE01000002.1	LPVE01000021.1	Bacillus_halotolerans	GCF_020177515.1	NZ_JAIWHW010000018.1	NZ_JAIWHW010000003.1	Bacillus_licheniformis
GCA_001637525.1	LUUT01000004.1	LUUT01000004.1	Bacillus_halotolerans	GCF_016126875.1	NZ_CP065943.1	NZ_CP065943.1	Bacillus_licheniformis
GCA_001729105.1	MBQV01000009.1	MBQV01000022.1	Bacillus_halotolerans	GCF_008368515.1	NZ_RSBF01000014.1	NZ_RSBF01000004.1	Bacillus_licheniformis
GCA_002914545.1	MLCY01000034.1	MLCY01000008.1	Bacillus_halotolerans	GCF_008368425.1	NZ_RSBE01000015.1	NZ_RSBE01000006.1	Bacillus_licheniformis
GCA_002860135.1	PGUV01000023.1	PGUV01000001.1	Bacillus_halotolerans	GCF_008368415.1	NZ_RSBD01000026.1	NZ_RSBD01000008.1	Bacillus_licheniformis
GCA_002998215.1	PVQP01000024.1	PVQP01000019.1	Bacillus_halotolerans	GCF_006974025.1	NZ_CP033218.1	NZ_CP033218.1	Bacillus_licheniformis
GCA_003003575.1	PVWC01000016.1	PVWC01000004.1	Bacillus_halotolerans	GCF_004103575.1	NZ_CP035228.1	NZ_CP035228.1	Bacillus_licheniformis
GCA_004006435.1	CP029364.1	CP029364.1	Bacillus_halotolerans	GCF_003606405.1	NZ_CP032538.1	NZ_CP032538.1	Bacillus_licheniformis
GCA_006965425.1	CP041357.1	CP041357.1	Bacillus_halotolerans	GCF_003474315.1	NZ_QROJ01000003.1	NZ_QROJ01000002.1	Bacillus_licheniformis
GCA_013347105.1	CP054584.1	CP054584.1	Bacillus_halotolerans	GCF_002966955.1	NZ_CP026673.1	NZ_CP026673.1	Bacillus_licheniformis
GCA_014621755.1	CP061284.1	CP061284.1	Bacillus_halotolerans	GCF_002860295.1	NZ_PIJD01000012.1	NZ_PIJD01000004.1	Bacillus_licheniformis
GCA_016093395.1	CP065858.1	CP065858.1	Bacillus_halotolerans	GCF_002074095.1	NZ_CP014842.1	NZ_CP014842.1	Bacillus_licheniformis
GCA_018417515.1	CP070976.1	CP070976.1	Bacillus_halotolerans	GCF_001925055.1	NZ_LKPQ01000007.1	NZ_LKPQ01000006.1	Bacillus_licheniformis
GCA_000011645.1	CP000002.3	CP000002.3	Bacillus_licheniformis	GCF_001596055.1	NZ_CP014781.1	NZ_CP014781.1	Bacillus_licheniformis
GCA_000258125.2	CP012110.1	CP012110.1	Bacillus_licheniformis	GCF_903970875.1	NZ_CAJCKC010000038.1	NZ_CAJCKC010000007.1	Bacillus_licheniformis
GCA_001596055.1	CP014781.1	CP014781.1	Bacillus_licheniformis	GCF_016902155.1	NZ_JACJLK010000342.1	NZ_JACJLK010000054.1	Bacillus_licheniformis
GCA_002074115.1	CP014793.1	CP014793.1	Bacillus_licheniformis	GCF_015559765.1	NZ_JADMQO010000019.1	NZ_JADMQO010000007.1	Bacillus_licheniformis
GCA_001726125.1	CP017247.1	CP017247.1	Bacillus_licheniformis	GCF_008368505.1	NZ_RSBA01000014.1	NZ_RSBA01000005.1	Bacillus_licheniformis
GCA_003253815.1	CP021970.1	CP021970.1	Bacillus_licheniformis	GCF_008368435.1	NZ_RSBC01000013.1	NZ_RSBC01000015.1	Bacillus_licheniformis
GCA_002236895.1	CP022477.1	CP022477.1	Bacillus_licheniformis	GCF_008368405.1	NZ_RSBB01000011.1	NZ_RSBB01000002.1	Bacillus_licheniformis
GCA_002504325.1	CP023729.1	CP023729.1	Bacillus_licheniformis	GCF_007832495.1	NZ_NIMN01000106.1	NZ_NIMN01000145.1	Bacillus_licheniformis
GCA_003952865.1	CP025226.1	CP025226.1	Bacillus_licheniformis	GCF_004362235.1	NZ_SNWU01000015.1	NZ_SNWU01000002.1	Bacillus_licheniformis
GCA_002966955.1	CP026673.1	CP026673.1	Bacillus_licheniformis	GCF_002272005.1	NZ_NPBU01000086.1	NZ_NPBU01000062.1	Bacillus_licheniformis
GCA_003595625.1	CP027789.1	CP027789.1	Bacillus_licheniformis	GCF_001925025.1	NZ_LKPM01000001.1	NZ_LKPM01000004.1	Bacillus_licheniformis
GCA_003339545.1	CP031126.1	CP031126.1	Bacillus_licheniformis	GCF_001896305.1	NZ_MEDC01000022.1	NZ_MEDC01000001.1	Bacillus_licheniformis
GCA_003606405.1	CP032538.1	CP032538.1	Bacillus_licheniformis	GCF_001896285.1	NZ_MEDB01000037.1	NZ_MEDB01000001.1	Bacillus_licheniformis
GCA_006974025.1	CP033218.1	CP033218.1	Bacillus_licheniformis	GCF_001876655.1	NZ_LWKF01000197.1	NZ_LWKF01000163.1	Bacillus_licheniformis
GCA_006094335.1	CP034569.1	CP034569.1	Bacillus_licheniformis	GCF_001876545.1	NZ_LWKC01000174.1	NZ_LWKC01000135.1	Bacillus_licheniformis
GCA_004101525.1	CP035188.1	CP035188.1	Bacillus_licheniformis	GCF_001587195.1	NZ_LQYK01000081.1	NZ_LQYK01000055.1	Bacillus_licheniformis
GCA_004103575.1	CP035228.1	CP035228.1	Bacillus_licheniformis	GCF_001507775.1	NZ_AZSY01000014.1	NZ_AZSY01000029.1	Bacillus_licheniformis
GCA_004119755.1	CP035404.1	CP035404.1	Bacillus_licheniformis	GCF_002074115.1	NZ_CP014793.1	NZ_CP014793.1	Bacillus_licheniformis
GCA_004119795.1	CP035405.1	CP035405.1	Bacillus_licheniformis	GCF_001876575.1	NZ_LWKE01000146.1	NZ_LWKE01000057.1	Bacillus_licheniformis
GCA_004526275.1	CP038186.1	CP038186.1	Bacillus_licheniformis	GCF_001925115.1	NZ_LKPN01000032.1	NZ_LKPN01000025.1	Bacillus_licheniformis
GCA_000025805.1	CP001982.1	CP001982.1	Bacillus_megaterium	GCF_001896295.1	NZ_MEDD01000026.1	NZ_MEDD01000002.1	Bacillus_licheniformis
GCA_000832985.1	CP009920.1	CP009920.1	Bacillus_megaterium	GCF_021401425.1	NZ_CP090312.1	NZ_CP090312.1	Bacillus_licheniformis
GCA_000832605.1	CP009692.1	CP009692.1	Bacillus_mycoides	GCF_001507755.1	NZ_AZSX01000060.1	NZ_AZSX01000006.1	Bacillus_licheniformis
GCA_002104575.1	CP020743.1	CP020743.1	Bacillus_mycoides	GCF_008180525.1	NZ_VTEP01000018.1	NZ_VTEP01000027.1	Bacillus_pumilus
GCA_008274925.1	CP031071.1	CP031071.1	Bacillus_mycoides	GCF_001017485.1	NZ_LBDK01000051.1	NZ_LBDK01000032.1	Bacillus_pumilus
GCA_018736745.1	CP035965.1	CP035965.1	Bacillus_mycoides	GCF_018128745.1	NZ_JABBDE010000026.1	NZ_JABBDE010000012.1	Bacillus_pumilus
GCA_018739385.1	CP035987.1	CP035987.1	Bacillus_mycoides	GCF_003265805.1	NZ_QJIZ01000038.1	NZ_QJIZ01000010.1	Bacillus_pumilus
GCA_018739445.1	CP035994.1	CP035994.1	Bacillus_mycoides	GCF_002998395.1	NZ_PVQW01000030.1	NZ_PVQW01000010.1	Bacillus_pumilus
GCA_018739485.1	CP035997.1	CP035997.1	Bacillus_mycoides	GCF_007679755.1	NZ_VEHA01000074.1	NZ_VEHA01000028.1	Bacillus_pumilus
GCA_018739505.1	CP035999.1	CP035999.1	Bacillus_mycoides	GCF_007679805.1	NZ_VEHD01000076.1	NZ_VEHD01000036.1	Bacillus_pumilus
GCA_018739525.1	CP036004.1	CP036004.1	Bacillus_mycoides	GCF_007680195.1	NZ_VEHU01000052.1	NZ_VEHU01000021.1	Bacillus_pumilus
GCA_018739625.1	CP036017.1	CP036017.1	Bacillus_mycoides	GCF_003265785.1	NZ_QJJE01000031.1	NZ_QJJE01000013.1	Bacillus_pumilus
GCA_018740945.1	CP036040.1	CP036040.1	Bacillus_mycoides	GCF_001675655.1	NZ_LYXP01000020.1	NZ_LYXP01000004.1	Bacillus_pumilus
GCA_018741145.1	CP036057.1	CP036057.1	Bacillus_mycoides	GCF_007679485.1	NZ_VEGN01000055.1	NZ_VEGN01000028.1	Bacillus_pumilus
GCA_018741165.1	CP036064.1	CP036064.1	Bacillus_mycoides	GCF_007679515.1	NZ_VEGQ01000067.1	NZ_VEGQ01000028.1	Bacillus_pumilus
GCA_018741465.1	CP036084.1	CP036084.1	Bacillus_mycoides	GCF_007679665.1	NZ_VEGY01000074.1	NZ_VEGY01000030.1	Bacillus_pumilus
GCA_018741565.1	CP036099.1	CP036099.1	Bacillus_mycoides	GCF_007677125.1	NZ_VECA01000041.1	NZ_VECA01000026.1	Bacillus_pumilus
GCA_018741645.1	CP036117.1	CP036117.1	Bacillus_mycoides	GCF_007676935.1	NZ_VEBS01000068.1	NZ_VEBS01000039.1	Bacillus_pumilus
GCA_018742225.1	CP036121.1	CP036121.1	Bacillus_mycoides	GCF_007677155.1	NZ_VECC01000039.1	NZ_VECC01000026.1	Bacillus_pumilus
GCA_018751995.1	CP071811.1	CP071811.1	Bacillus_mycoides	GCF_007678815.1	NZ_VEFG01000056.1	NZ_VEFG01000030.1	Bacillus_pumilus
GCA_018742105.1	CP072055.1	CP072055.1	Bacillus_mycoides	GCF_007679215.1	NZ_VEGA01000083.1	NZ_VEGA01000037.1	Bacillus_pumilus
GCA_018742185.1	CP072061.1	CP072061.1	Bacillus_mycoides	GCF_007678035.1	NZ_VEDV01000071.1	NZ_VEDV01000037.1	Bacillus_pumilus
GCA_001925035.1	LKPP01000125.1	LKPP01000021.1	Bacillus_paralicheniformis	GCF_007678135.1	NZ_VEDZ01000083.1	NZ_VEDZ01000028.1	Bacillus_pumilus
GCA_900635765.1	LR134165.1	LR134165.1	Bacillus_paralicheniformis	GCF_007667475.1	NZ_VDRE01000072.1	NZ_VDRE01000011.1	Bacillus_pumilus
GCA_001691515.1	MBGK01000028.1	MBGK01000028.1	Bacillus_paralicheniformis	GCF_007666215.1	NZ_VDOS01000069.1	NZ_VDOS01000029.1	Bacillus_pumilus
GCA_002849425.1	MUEI01000012.1	MUEI01000002.1	Bacillus_paralicheniformis	GCF_007667505.1	NZ_VDRF01000068.1	NZ_VDRF01000010.1	Bacillus_pumilus
GCA_009690855.1	WLVW01000014.1	WLVW01000002.1	Bacillus_paralicheniformis	GCF_007680695.1	NZ_VEIS01000043.1	NZ_VEIS01000021.1	Bacillus_pumilus
GCA_009690825.1	WLVY01000014.1	WLVY01000002.1	Bacillus_paralicheniformis	GCF_007674015.1	NZ_VEAS01000029.1	NZ_VEAS01000003.1	Bacillus_pumilus
GCA_018324505.1	AP023088.1	AP023088.1	Bacillus_paralicheniformis	GCF_007673765.1	NZ_VEAH01000054.1	NZ_VEAH01000028.1	Bacillus_pumilus
GCA_018324565.1	AP023089.1	AP023089.1	Bacillus_paralicheniformis	GCF_007674165.1	NZ_VEBB01000047.1	NZ_VEBB01000028.1	Bacillus_pumilus
GCA_021654715.1	AP025339.1	AP025339.1	Bacillus_paralicheniformis	GCF_007679415.1	NZ_VEGK01000073.1	NZ_VEGK01000035.1	Bacillus_pumilus
GCA_021654735.1	AP025340.1	AP025340.1	Bacillus_paralicheniformis	GCF_014305775.1	NZ_JACRXV010000030.1	NZ_JACRXV010000010.1	Bacillus_pumilus
GCA_021654755.1	AP025342.1	AP025342.1	Bacillus_paralicheniformis	GCF_014305755.1	NZ_JACRXU010000024.1	NZ_JACRXU010000008.1	Bacillus_pumilus
GCA_000876525.1	CP010524.1	CP010524.1	Bacillus_paralicheniformis	GCF_014267855.1	NZ_JACNZM010000029.1	NZ_JACNZM010000008.1	Bacillus_pumilus
GCA_002068155.1	CP020352.1	CP020352.1	Bacillus_paralicheniformis	GCF_014267845.1	NZ_JACNZR010000027.1	NZ_JACNZR010000008.1	Bacillus_pumilus
GCA_002393225.1	CP023168.1	CP023168.1	Bacillus_paralicheniformis	GCF_014267725.1	NZ_JACNZQ010000025.1	NZ_JACNZQ010000008.1	Bacillus_pumilus
GCA_002993925.1	CP023665.1	CP023665.1	Bacillus_paralicheniformis	GCF_014305895.1	NZ_JACRYB010000033.1	NZ_JACRYB010000014.1	Bacillus_pumilus
GCA_002993945.1	CP023666.1	CP023666.1	Bacillus_paralicheniformis	GCF_014305905.1	NZ_JACRYA010000034.1	NZ_JACRYA010000009.1	Bacillus_pumilus
GCA_009497935.1	CP033198.1	CP033198.1	Bacillus_paralicheniformis	GCF_014305925.1	NZ_JACRYC010000025.1	NZ_JACRYC010000008.1	Bacillus_pumilus
GCA_003711025.1	CP033389.1	CP033389.1	Bacillus_paralicheniformis	GCF_014305785.1	NZ_JACRXY010000027.1	NZ_JACRXY010000009.1	Bacillus_pumilus
GCA_008365255.1	CP043501.1	CP043501.1	Bacillus_paralicheniformis	GCF_014267695.1	NZ_JACNZL010000024.1	NZ_JACNZL010000008.1	Bacillus_pumilus
GCA_003171815.2	CP068988.1	CP068988.1	Bacillus_paralicheniformis	GCF_014305055.1	NZ_JACRUW010000026.1	NZ_JACRUW010000008.1	Bacillus_pumilus
GCA_012395305.1	JAAVIL010000054.1	JAAVIL010000004.1	Bacillus_paranthracis	GCF_014269895.1	NZ_JACOAD010000025.1	NZ_JACOAD010000008.1	Bacillus_pumilus
GCA_013133865.1	JABGBK010000041.1	JABGBK010000008.1	Bacillus_paranthracis	GCF_014305445.1	NZ_JACRXD010000026.1	NZ_JACRXD010000007.1	Bacillus_pumilus
GCA_001883995.1	MACE01000012.1	MACE01000017.1	Bacillus_paranthracis	GCF_014270025.1	NZ_JACNZX010000029.1	NZ_JACNZX010000009.1	Bacillus_pumilus
GCA_009498675.1	ML762416.1	ML762352.1	Bacillus_paranthracis	GCF_014267915.1	NZ_JACNZU010000027.1	NZ_JACNZU010000010.1	Bacillus_pumilus
GCA_012184275.1	MU034336.1	MU034336.1	Bacillus_paranthracis	GCF_014305555.1	NZ_JACRXK010000033.1	NZ_JACRXK010000014.1	Bacillus_pumilus
GCA_004307985.1	SISC01000003.1	SISC01000043.1	Bacillus_paranthracis	GCF_014305455.1	NZ_JACRXG010000024.1	NZ_JACRXG010000008.1	Bacillus_pumilus
GCA_005848985.1	CP040515.1	CP040515.1	Bacillus_paranthracis	GCF_014305605.1	NZ_JACRXM010000024.1	NZ_JACRXM010000008.1	Bacillus_pumilus
GCA_009873395.1	CP041750.1	CP041750.1	Bacillus_paranthracis	GCF_014305375.1	NZ_JACRXE010000027.1	NZ_JACRXE010000009.1	Bacillus_pumilus
GCA_009884335.1	CP041981.1	CP041981.1	Bacillus_paranthracis	GCF_014305435.1	NZ_JACRXF010000027.1	NZ_JACRXF010000008.1	Bacillus_pumilus
GCA_009648955.1	CP045777.1	CP045777.1	Bacillus_paranthracis	GCF_019037605.1	NZ_JAHHYF010000032.1	NZ_JAHHYF010000006.1	Bacillus_pumilus
GCA_009799965.1	CP047085.1	CP047085.1	Bacillus_paranthracis	GCF_019037545.1	NZ_JAHHYE010000026.1	NZ_JAHHYE010000008.1	Bacillus_pumilus
GCA_010669045.1	CP048687.1	CP048687.1	Bacillus_paranthracis	GCF_019037565.1	NZ_JAHHYH010000026.1	NZ_JAHHYH010000008.1	Bacillus_pumilus
GCA_015334865.1	CP064079.1	CP064079.1	Bacillus_paranthracis	GCF_014267435.1	NZ_JACNZC010000028.1	NZ_JACNZC010000010.1	Bacillus_pumilus
GCA_015693885.1	CP065149.1	CP065149.1	Bacillus_paranthracis	GCF_019037145.1	NZ_JAHHXL010000026.1	NZ_JAHHXL010000008.1	Bacillus_pumilus
GCA_016834515.1	CP069244.1	CP069244.1	Bacillus_paranthracis	GCF_014267985.1	NZ_JACNYX010000029.1	NZ_JACNYX010000007.1	Bacillus_pumilus
GCA_002014615.1	MUAQ01000151.1	MUAQ01000003.1	Bacillus_pseudomycoides	GCF_020179025.1	NZ_JAHWCU010000027.1	NZ_JAHWCU010000008.1	Bacillus_pumilus
GCA_002158195.1	MWPX01000092.1	MWPX01000010.1	Bacillus_pseudomycoides	GCF_014267525.1	NZ_JACNZB010000035.1	NZ_JACNZB010000016.1	Bacillus_pumilus
GCA_002555245.1	NUDJ01000130.1	NUDJ01000028.1	Bacillus_pseudomycoides	GCF_014267545.1	NZ_JACNZA010000025.1	NZ_JACNZA010000008.1	Bacillus_pumilus
GCA_002555685.1	NUDW01000090.1	NUDW01000029.1	Bacillus_pseudomycoides	GCF_014306015.1	NZ_JACRYI010000027.1	NZ_JACRYI010000009.1	Bacillus_pumilus
GCA_002556385.1	NUEP01000067.1	NUEP01000024.1	Bacillus_pseudomycoides	GCF_014305975.1	NZ_JACRYG010000025.1	NZ_JACRYG010000008.1	Bacillus_pumilus
GCA_002556205.1	NUFE01000027.1	NUFE01000018.1	Bacillus_pseudomycoides	GCF_014306075.1	NZ_JACRYK010000024.1	NZ_JACRYK010000008.1	Bacillus_pumilus
GCA_002582035.1	NUQE01000007.1	NUQE01000019.1	Bacillus_pseudomycoides	GCF_014305875.1	NZ_JACRYD010000033.1	NZ_JACRYD010000009.1	Bacillus_pumilus
GCA_002579375.1	NUQS01000081.1	NUQS01000011.1	Bacillus_pseudomycoides	GCF_014267905.1	NZ_JACNZK010000025.1	NZ_JACNZK010000008.1	Bacillus_pumilus
GCA_002579785.1	NURC01000080.1	NURC01000049.1	Bacillus_pseudomycoides	GCF_014267515.1	NZ_JACNZD010000025.1	NZ_JACNZD010000008.1	Bacillus_pumilus
GCA_002581425.1	NURV01000008.1	NURV01000032.1	Bacillus_pseudomycoides	GCF_014267585.1	NZ_JACNZE010000024.1	NZ_JACNZE010000008.1	Bacillus_pumilus
GCA_002580745.1	NUSD01000228.1	NUSD01000037.1	Bacillus_pseudomycoides	GCF_019036925.1	NZ_JAHHXB010000026.1	NZ_JAHHXB010000008.1	Bacillus_pumilus
GCA_002583865.1	NUTM01000053.1	NUTM01000023.1	Bacillus_pseudomycoides	GCF_014267635.1	NZ_JACNZF010000031.1	NZ_JACNZF010000011.1	Bacillus_pumilus
GCA_002569005.1	NVEU01000005.1	NVEU01000010.1	Bacillus_pseudomycoides	GCF_003431975.1	NZ_CP027116.1	NZ_CP027116.1	Bacillus_pumilus
GCA_002569585.1	NVGB01000008.1	NVGB01000065.1	Bacillus_pseudomycoides	GCF_005217785.1	NZ_SZNF01000017.1	NZ_SZNF01000001.1	Bacillus_pumilus
GCA_002569205.1	NVGP01000077.1	NVGP01000014.1	Bacillus_pseudomycoides	GCF_003034105.1	NZ_MULS01000006.1	NZ_MULS01000003.1	Bacillus_pumilus
GCA_000161415.1	CM000743.1	CM000743.1	Bacillus_pseudomycoides	GCF_003020795.1	NZ_PTXV01000013.1	NZ_PTXV01000002.1	Bacillus_pumilus
GCA_000161435.1	CM000744.1	CM000744.1	Bacillus_pseudomycoides	GCF_000172815.1	NZ_ABRX01000003.1	NZ_ABRX01000004.1	Bacillus_pumilus
GCA_000161455.1	CM000745.1	CM000745.1	Bacillus_pseudomycoides	GCF_001183525.1	NZ_LFGZ01000009.1	NZ_LFGZ01000003.1	Bacillus_pumilus
GCA_000742855.1	CP007626.1	CP007626.1	Bacillus_pseudomycoides	GCF_007665325.1	NZ_VDMZ01000016.1	NZ_VDMZ01000001.1	Bacillus_pumilus
GCA_000832885.1	CP009651.1	CP009651.1	Bacillus_pseudomycoides	GCF_007679395.1	NZ_VEGM01000016.1	NZ_VEGM01000002.1	Bacillus_pumilus
GCA_000172815.1	ABRX01000004.1	ABRX01000004.1	Bacillus_pumilus	GCF_007676815.1	NZ_VEBN01000011.1	NZ_VEBN01000001.1	Bacillus_pumilus
GCA_900186955.1	LT906438.1	LT906438.1	Bacillus_pumilus	GCF_007678395.1	NZ_VEEM01000012.1	NZ_VEEM01000002.1	Bacillus_pumilus
GCA_001548215.1	AP014928.1	AP014928.1	Bacillus_pumilus	GCF_007665445.1	NZ_VDNG01000021.1	NZ_VDNG01000001.1	Bacillus_pumilus
GCA_000017885.4	CP000813.4	CP000813.4	Bacillus_pumilus	GCF_014212075.1	NZ_JACJVG010000048.1	NZ_JACJVG010000014.1	Bacillus_pumilus
GCA_000590455.1	CP007436.1	CP007436.1	Bacillus_pumilus	GCF_002753815.1	NZ_PEKP01000049.1	NZ_PEKP01000005.1	Bacillus_pumilus
GCA_001578165.1	CP010997.1	CP010997.1	Bacillus_pumilus	GCF_000508145.1	NZ_AYTK01000023.1	NZ_AYTK01000010.1	Bacillus_pumilus
GCA_001578205.1	CP011007.1	CP011007.1	Bacillus_pumilus	GCF_001687085.1	NZ_CP011109.1	NZ_CP011109.1	Bacillus_pumilus
GCA_001687085.1	CP011109.1	CP011109.1	Bacillus_pumilus	GCF_001548215.1	NZ_AP014928.1	NZ_AP014928.1	Bacillus_pumilus
GCA_001704975.1	CP016784.1	CP016784.1	Bacillus_pumilus	GCF_000590455.1	NZ_CP007436.1	NZ_CP007436.1	Bacillus_pumilus
GCA_003571425.1	CP027034.1	CP027034.1	Bacillus_pumilus	GCF_001578165.1	NZ_CP010997.1	NZ_CP010997.1	Bacillus_pumilus
GCA_003431975.1	CP027116.1	CP027116.1	Bacillus_pumilus	GCF_001578205.1	NZ_CP011007.1	NZ_CP011007.1	Bacillus_pumilus
GCA_004006455.1	CP029464.1	CP029464.1	Bacillus_pumilus	GCF_020535425.1	NZ_CP085037.1	NZ_CP085037.1	Bacillus_pumilus
GCA_000714495.3	CP054310.1	CP054310.1	Bacillus_pumilus	GCF_013423765.1	NZ_CP058951.1	NZ_CP058951.1	Bacillus_pumilus
GCA_000691485.4	CP058911.1	CP058911.1	Bacillus_pumilus	GCF_003571425.1	NZ_CP027034.1	NZ_CP027034.1	Bacillus_pumilus
GCA_013423765.1	CP058951.1	CP058951.1	Bacillus_pumilus	GCF_000017885.4	NC_009848.4	NC_009848.4	Bacillus_pumilus
GCA_014489355.1	CP060799.1	CP060799.1	Bacillus_pumilus	GCF_007673705.1	NZ_VEAD01000066.1	NZ_VEAD01000008.1	Bacillus_pumilus
GCA_019710455.1	CP081199.1	CP081199.1	Bacillus_pumilus	GCF_001704975.1	NZ_CP016784.1	NZ_CP016784.1	Bacillus_pumilus
GCA_020520205.1	CP084711.1	CP084711.1	Bacillus_pumilus	GCF_900186955.1	NZ_LT906438.1	NZ_LT906438.1	Bacillus_pumilus
GCA_020535425.1	CP085037.1	CP085037.1	Bacillus_pumilus	GCF_004006455.1	NZ_CP029464.1	NZ_CP029464.1	Bacillus_pumilus
GCA_003097715.1	CP010405.1	CP010405.1	Bacillus_safensis	GCF_020520205.1	NZ_CP084711.1	NZ_CP084711.1	Bacillus_pumilus
GCA_001938665.1	CP015607.1	CP015607.1	Bacillus_safensis	GCF_014489355.1	NZ_CP060799.1	NZ_CP060799.1	Bacillus_pumilus
GCA_001938685.1	CP015610.1	CP015610.1	Bacillus_safensis	GCF_002744245.1	NZ_NKHG01000273.1	NZ_NKHG01000118.1	Bacillus_pumilus
GCA_001938705.1	CP015611.1	CP015611.1	Bacillus_safensis	GCF_003301255.1	NZ_QLVI01000028.1	NZ_QLVI01000001.1	Bacillus_pumilus
GCA_002077215.1	CP018100.1	CP018100.1	Bacillus_safensis
GCA_001895885.1	CP018197.1	CP018197.1	Bacillus_safensis
GCA_003660145.1	CP032830.1	CP032830.1	Bacillus_safensis
GCA_008244765.1	CP043404.1	CP043404.1	Bacillus_safensis
GCA_016803835.1	CP069061.1	CP069061.1	Bacillus_safensis
GCA_002151195.2	CP084676.1	CP084676.1	Bacillus_safensis
GCA_002155005.2	CP084677.1	CP084677.1	Bacillus_safensis
GCA_021398835.1	CP090354.1	CP090354.1	Bacillus_safensis
GCA_000146565.1	CP002183.1	CP002183.1	Bacillus_subtilis
GCA_000186745.1	CP002468.1	CP002468.1	Bacillus_subtilis
GCA_000227465.1	CP002905.1	CP002905.1	Bacillus_subtilis
GCA_000227485.1	CP002906.1	CP002906.1	Bacillus_subtilis
GCA_000344745.1	CP003329.1	CP003329.1	Bacillus_subtilis
GCA_000321395.1	CP003695.1	CP003695.1	Bacillus_subtilis
GCA_000293765.1	CP003783.1	CP003783.1	Bacillus_subtilis
GCA_000338735.1	CP004019.1	CP004019.1	Bacillus_subtilis
GCA_000349795.1	CP004405.1	CP004405.1	Bacillus_subtilis
GCA_000737405.1	CP005997.1	CP005997.1	Bacillus_subtilis
GCA_000497485.1	CP006881.1	CP006881.1	Bacillus_subtilis
GCA_000973605.1	CP007173.1	CP007173.1	Bacillus_subtilis
GCA_000706705.1	CP007409.1	CP007409.1	Bacillus_subtilis
GCA_000699465.1	CP007800.1	CP007800.1	Bacillus_subtilis
GCA_000699525.1	CP008698.1	CP008698.1	Bacillus_subtilis
GCA_000772205.1	CP009611.1	CP009611.1	Bacillus_subtilis
GCA_000769515.1	CP009684.1	CP009684.1	Bacillus_subtilis
GCA_000772125.1	CP009748.1	CP009748.1	Bacillus_subtilis
GCA_000772165.1	CP009749.1	CP009749.1	Bacillus_subtilis
GCA_000971925.1	CP011115.1	CP011115.1	Bacillus_subtilis
GCA_000161475.1	CM000746.1	CM000746.1	Bacillus_thuringiensis
GCA_000342025.1	CM001804.1	CM001804.1	Bacillus_thuringiensis
GCA_000015065.1	CP000485.1	CP000485.1	Bacillus_thuringiensis
GCA_000092165.1	CP001903.1	CP001903.1	Bacillus_thuringiensis
GCA_000190515.1	CP002508.1	CP002508.1	Bacillus_thuringiensis
GCA_000292455.1	CP003752.1	CP003752.1	Bacillus_thuringiensis
GCA_000306745.1	CP003889.1	CP003889.1	Bacillus_thuringiensis
GCA_000338755.1	CP004069.1	CP004069.1	Bacillus_thuringiensis
GCA_000688795.1	CP004858.1	CP004858.1	Bacillus_thuringiensis
GCA_000717535.1	CP004870.1	CP004870.1	Bacillus_thuringiensis
GCA_000497525.2	CP005935.1	CP005935.1	Bacillus_thuringiensis
GCA_000747545.1	CP007607.1	CP007607.1	Bacillus_thuringiensis
GCA_000832485.1	CP009335.1	CP009335.1	Bacillus_thuringiensis
GCA_000832825.1	CP009600.1	CP009600.1	Bacillus_thuringiensis
GCA_000832925.1	CP009720.1	CP009720.1	Bacillus_thuringiensis
GCA_000835235.1	CP010005.1	CP010005.1	Bacillus_thuringiensis
GCA_000833085.1	CP010088.1	CP010088.1	Bacillus_thuringiensis
GCA_001183785.1	CP010106.1	CP010106.1	Bacillus_thuringiensis
GCA_000940785.1	CP010577.1	CP010577.1	Bacillus_thuringiensis
GCA_001017635.1	CP011349.1	CP011349.1	Bacillus_thuringiensis
GCA_000291095.1	JH792136.1	JH792136.1	Bacillus_toyonensis
GCA_003610835.1	MCAT01000002.1	MCAT01000027.1	Bacillus_toyonensis
GCA_002109455.1	MSAB01000013.1	MSAB01000008.1	Bacillus_toyonensis
GCA_002287765.1	NRSQ01000001.1	NRSQ01000001.1	Bacillus_toyonensis
GCA_002557865.1	NUAF01000113.1	NUAF01000033.1	Bacillus_toyonensis
GCA_002557145.1	NUBC01000021.1	NUBC01000016.1	Bacillus_toyonensis
GCA_002554755.1	NUCC01000026.1	NUCC01000028.1	Bacillus_toyonensis
GCA_002555315.1	NUDH01000073.1	NUDH01000033.1	Bacillus_toyonensis
GCA_002555805.1	NUEB01000054.1	NUEB01000022.1	Bacillus_toyonensis
GCA_002551735.1	NVPM01000023.1	NVPM01000002.1	Bacillus_toyonensis
GCA_000496285.1	CP006863.1	CP006863.1	Bacillus_toyonensis
GCA_018739605.1	CP036014.1	CP036014.1	Bacillus_toyonensis
GCA_018741125.1	CP036052.1	CP036052.1	Bacillus_toyonensis
GCA_018741525.1	CP036090.1	CP036090.1	Bacillus_toyonensis
GCA_018741545.1	CP036094.1	CP036094.1	Bacillus_toyonensis
GCA_018741625.1	CP036111.1	CP036111.1	Bacillus_toyonensis
GCA_009799785.1	CP047044.1	CP047044.1	Bacillus_toyonensis
GCA_016605985.1	CP064875.1	CP064875.1	Bacillus_toyonensis
GCA_018779945.3	CP087103.1	CP087103.1	Bacillus_toyonensis
GCA_001008655.1	LCYN01000041.1	LCYN01000027.1	Bacillus_wiedmannii
GCA_001583695.1	LOBC01000053.1	LOBC01000008.1	Bacillus_wiedmannii
GCA_001756265.1	LXLK01000160.1	LXLK01000117.1	Bacillus_wiedmannii
GCA_002556905.1	NUAT01000039.1	NUAT01000002.1	Bacillus_wiedmannii
GCA_002557295.1	NUBM01000024.1	NUBM01000021.1	Bacillus_wiedmannii
GCA_002557595.1	NUCA01000026.1	NUCA01000014.1	Bacillus_wiedmannii
GCA_002557675.1	NUDX01000024.1	NUDX01000017.1	Bacillus_wiedmannii
GCA_002581635.1	NUSJ01000047.1	NUSJ01000010.1	Bacillus_wiedmannii
GCA_002569665.1	NVGF01000004.1	NVGF01000008.1	Bacillus_wiedmannii
GCA_002569995.1	NVHH01000025.1	NVHH01000001.1	Bacillus_wiedmannii
GCA_002570255.1	NVHU01000041.1	NVHU01000015.1	Bacillus_wiedmannii
GCA_002572225.1	NVIK01000016.1	NVIK01000024.1	Bacillus_wiedmannii
GCA_002572315.1	NVJE01000059.1	NVJE01000029.1	Bacillus_wiedmannii
GCA_002550635.1	NVOH01000030.1	NVOH01000043.1	Bacillus_wiedmannii
GCA_011405335.1	AP022643.1	AP022643.1	Bacillus_wiedmannii
GCA_008807735.1	CP032365.1	CP032365.1	Bacillus_wiedmannii
GCA_018741285.1	CP036070.1	CP036070.1	Bacillus_wiedmannii
GCA_018741405.1	CP036073.1	CP036073.1	Bacillus_wiedmannii
GCA_018741585.1	CP036101.1	CP036101.1	Bacillus_wiedmannii
GCA_002009195.1	CP018874.1	CP018874.1	Bacillus_megaterium
GCA_009497655.1	CP023317.1	CP023317.1	Bacillus_megaterium
GCA_003072605.1	CP026736.1	CP026736.1	Bacillus_megaterium
GCA_005491525.1	CP028084.1	CP028084.1	Bacillus_megaterium
GCA_007923065.1	CP031777.1	CP031777.1	Bacillus_megaterium
GCA_006385935.1	CP041066.1	CP041066.1	Bacillus_megaterium
GCA_013146705.1	CP045272.1	CP045272.1	Bacillus_megaterium
GCA_009911775.1	CP047699.1	CP047699.1	Bacillus_megaterium
GCA_013458535.1	CP048883.1	CP048883.1	Bacillus_megaterium
GCA_011058275.1	CP049296.1	CP049296.1	Bacillus_megaterium
GCA_015582655.1	CP058255.1	CP058255.1	Bacillus_megaterium
GCA_013389435.1	CP058262.1	CP058262.1	Bacillus_megaterium
GCA_015643545.1	CP064793.1	CP064793.1	Bacillus_megaterium
GCA_017798265.1	CP065213.1	CP065213.1	Bacillus_megaterium
GCA_017086525.1	CP069288.1	CP069288.1	Bacillus_megaterium
GCA_017086545.1	CP069397.1	CP069397.1	Bacillus_megaterium
GCA_017086565.1	CP069606.1	CP069606.1	Bacillus_megaterium
GCA_017352315.1	CP071466.1	CP071466.1	Bacillus_megaterium
GCA_013283915.1	CP054136.1	CP054136.1	Bacillus_altitudinis

## Sheet: Table S3
Genome ID	Species
KV917369.1:5565256-5567679	Bacillus abyssalis
QBBX01000025.1:46619-49024	Bacillus acanthi
NCSZ01000001.1:310430-312835	Bacillus acidiceler
NESS01000004.1:433228-435633	Bacillus acidiceler
SCFN01000005.1:535-2940	Bacillus acidiceler
KV440953.1:3392113-3394509	Bacillus acidicola
KB894036.1:1642-4056	Bacillus acidiproducens
QGHH01000016.1:103118-105529	Bacillus aciditolerans
RAZC01000002.1:576261-578678	Bacillus aerius
CP026008.1:1453748-1456168	Bacillus aerophilus
JXRO01000016.1:978183-980603	Bacillus aerophilus
AUCI01000016.1:30537-32951	Bacillus aidingensis
BAUV01000008.1:1503-3902	Bacillus akibai
BAZQ01000008.1:1503-3902	Bacillus akibai
CP034548.1:4931541-4933970	Bacillus albus
CP040344.1:1637818-1640247	Bacillus albus
JAAAWQ010000014.1:226-2655	Bacillus albus
JAAAWS010000002.1:250-2679	Bacillus albus
MAOE01000098.1:259-2688	Bacillus albus
SDFO01000004.1:575613-578042	Bacillus albus
SDFP01000004.1:576013-578442	Bacillus albus
SDFQ01000012.1:140736-143165	Bacillus albus
SDFR01000004.1:576361-578790	Bacillus albus
SDFS01000004.1:576097-578526	Bacillus albus
SEIR01000053.1:282-2711	Bacillus albus
ALPT02000068.1:2462-4867	Bacillus alcalophilus
CABMHA010000163.1:712-3117	Bacillus alcalophilus
JALP01000188.1:16889-19294	Bacillus alcalophilus
KV917368.1:3742911-3745319	Bacillus alkalinitrilicus
KV917374.1:349364-351778	Bacillus alkalitelluris
KZ119600.1:4774626-4777037	Bacillus alkalitelluris
JAAGVZ010000015.1:1826-4231	Bacillus alkalitolerans
AMDH01000015.1:626266-628686	Bacillus altitudinis
ASJC01000015.1:47192-49612	Bacillus altitudinis
CP009108.1:972211-974631	Bacillus altitudinis
CP011150.1:6649-9069	Bacillus altitudinis
CP022319.2:6650-9070	Bacillus altitudinis
CP024204.1:6649-9069	Bacillus altitudinis
CP025643.1:955635-958055	Bacillus altitudinis
CP031774.1:3588440-3590860	Bacillus altitudinis
CP040514.1:6749-9169	Bacillus altitudinis
CP040747.1:6649-9069	Bacillus altitudinis
CP043559.1:3775573-3777993	Bacillus altitudinis
CP049589.1:3916824-3919244	Bacillus altitudinis
JAAIFO010000005.1:278217-280637	Bacillus altitudinis
JABAGM010000001.1:522-2942	Bacillus altitudinis
JABMCT010000051.1:3291-5684	Bacillus altitudinis
JH137695.1:365-2785	Bacillus altitudinis
JOVS02000003.1:319-2739	Bacillus altitudinis
JXAI01000011.1:109257-111677	Bacillus altitudinis
JXCN01000032.1:81043-83463	Bacillus altitudinis
LDPI01000024.1:238-2658	Bacillus altitudinis
MEDE01000012.1:102462-104882	Bacillus altitudinis
MEHW01000053.1:331-2751	Bacillus altitudinis
NVJA01000003.1:322-2742	Bacillus altitudinis
PEKO02000016.1:60908-63328	Bacillus altitudinis
PEKR01000013.1:500-2920	Bacillus altitudinis
QAWE01000167.1:3-2405	Bacillus altitudinis
QCWN01000011.1:555-2975	Bacillus altitudinis
QENO01000009.1:109643-112063	Bacillus altitudinis
QGGD01000106.1:46263-48683	Bacillus altitudinis
QIMF01000013.1:97151-99571	Bacillus altitudinis
VDTU01000008.1:373-2793	Bacillus altitudinis
VEJU01000009.1:384-2804	Bacillus altitudinis
VEKA01000001.1:956997-959417	Bacillus altitudinis
VEKH01000004.1:291005-293425	Bacillus altitudinis
VEKQ01000008.1:383-2803	Bacillus altitudinis
VEKR01000008.1:112917-115337	Bacillus altitudinis
VEKT01000001.1:384-2804	Bacillus altitudinis
VEKX01000009.1:112917-115337	Bacillus altitudinis
VEKY01000008.1:383-2803	Bacillus altitudinis
VEMF01000010.1:101791-104211	Bacillus altitudinis
VFLM01000035.1:91829-94249	Bacillus altitudinis
VTEM01000005.1:974-3394	Bacillus altitudinis
VTQS01000005.1:291192-293612	Bacillus altitudinis
JYCE01000071.1:1570-3993	Bacillus alveayuensis
AUNG01000003.1:256-2658	Bacillus amyloliquefaciens
AUWK01000002.1:251-2653	Bacillus amyloliquefaciens
AVQH01000023.1:259-2661	Bacillus amyloliquefaciens
AWQY01000001.1:1924-4326	Bacillus amyloliquefaciens
CP000560.2:7012-9414	Bacillus amyloliquefaciens
CP002627.1:7019-9421	Bacillus amyloliquefaciens
CP002634.1:7019-9421	Bacillus amyloliquefaciens
CP002927.1:7019-9421	Bacillus amyloliquefaciens
CP003332.1:7286-9688	Bacillus amyloliquefaciens
CP004065.1:3919446-3921848	Bacillus amyloliquefaciens
CP006058.1:2189519-2191921	Bacillus amyloliquefaciens
CP006845.1:7012-9414	Bacillus amyloliquefaciens
CP006952.1:7014-9416	Bacillus amyloliquefaciens
CP006960.1:733678-736080	Bacillus amyloliquefaciens
CP007242.1:3783564-3785966	Bacillus amyloliquefaciens
CP011252.1:7015-9417	Bacillus amyloliquefaciens
CP013727.1:2890796-2893198	Bacillus amyloliquefaciens
CP014700.1:7015-9417	Bacillus amyloliquefaciens
CP014783.1:4003835-4006237	Bacillus amyloliquefaciens
CP016913.1:6704-9121	Bacillus amyloliquefaciens
CP017953.1:7202-9604	Bacillus amyloliquefaciens
CP018152.1:1321805-1324207	Bacillus amyloliquefaciens
CP018200.1:2467907-2470309	Bacillus amyloliquefaciens
CP018902.1:3112678-3115080	Bacillus amyloliquefaciens
CP021505.1:6608-9010	Bacillus amyloliquefaciens
CP029069.1:7012-9414	Bacillus amyloliquefaciens
CP029070.1:7012-9414	Bacillus amyloliquefaciens
CP029071.1:7012-9414	Bacillus amyloliquefaciens
CP030097.1:3722500-3724902	Bacillus amyloliquefaciens
CP032146.1:6704-9106	Bacillus amyloliquefaciens
CP035899.1:1062281-1064683	Bacillus amyloliquefaciens
CP038028.1:1858774-1861176	Bacillus amyloliquefaciens
CP040672.1:1001525-1003927	Bacillus amyloliquefaciens
CP041691.1:6701-9103	Bacillus amyloliquefaciens
CP041693.1:3859227-3861629	Bacillus amyloliquefaciens
CP041770.1:2808215-2810617	Bacillus amyloliquefaciens
CP044359.1:1655560-1657962	Bacillus amyloliquefaciens
CP044360.1:3875008-3877410	Bacillus amyloliquefaciens
CP044444.1:1349500-1351902	Bacillus amyloliquefaciens
CP053376.1:7014-9416	Bacillus amyloliquefaciens
CYHL01000005.1:72378-74780	Bacillus amyloliquefaciens
CYHP01000012.1:76428-78830	Bacillus amyloliquefaciens
DF836086.1:847676-850078	Bacillus amyloliquefaciens
DIHD01000010.1:418-2820	Bacillus amyloliquefaciens
FN597644.1:7019-9421	Bacillus amyloliquefaciens
FTNB01000002.1:593-2995	Bacillus amyloliquefaciens
HE617159.1:7015-9417	Bacillus amyloliquefaciens
HE774679.1:7012-9414	Bacillus amyloliquefaciens
HF563562.1:7058-9460	Bacillus amyloliquefaciens
HG328253.1:7012-9414	Bacillus amyloliquefaciens
HG328254.1:7048-9450	Bacillus amyloliquefaciens
HG514499.1:7012-9414	Bacillus amyloliquefaciens
JAAOIT010000682.1:618568-620970	Bacillus amyloliquefaciens
JCOC01000018.1:315-2717	Bacillus amyloliquefaciens
JMEG01000035.1:7015-9417	Bacillus amyloliquefaciens
JQNZ01000021.1:501-2903	Bacillus amyloliquefaciens
JRYS01000186.1:865-3267	Bacillus amyloliquefaciens
JZDI01000474.1:235-2652	Bacillus amyloliquefaciens
KB206087.1:305-2707	Bacillus amyloliquefaciens
KN723307.1:2943423-2945825	Bacillus amyloliquefaciens
LGYP01000001.1:7012-9429	Bacillus amyloliquefaciens
LJAU01000047.1:252-2654	Bacillus amyloliquefaciens
LJDI01000005.1:350-2752	Bacillus amyloliquefaciens
LMAG01000012.1:984436-986838	Bacillus amyloliquefaciens
LMAT01000013.1:303-2705	Bacillus amyloliquefaciens
LMUC01000001.1:610-3012	Bacillus amyloliquefaciens
LPUP01000009.1:1023-3425	Bacillus amyloliquefaciens
LQQW01000012.1:279-2681	Bacillus amyloliquefaciens
LQYO01000002.1:304-2706	Bacillus amyloliquefaciens
LQYP01000028.1:123859-126261	Bacillus amyloliquefaciens
LYUG01000006.1:101422-103824	Bacillus amyloliquefaciens
LZZO01000019.1:270-2672	Bacillus amyloliquefaciens
MOEA01000002.1:474-2876	Bacillus amyloliquefaciens
MSBV01000003.1:336-2738	Bacillus amyloliquefaciens
MSTO01000002.1:979281-981683	Bacillus amyloliquefaciens
MSYT01000023.1:257-2659	Bacillus amyloliquefaciens
NMRK01000010.1:103366-105768	Bacillus amyloliquefaciens
OFHT01000014.1:313652-316054	Bacillus amyloliquefaciens
PQCN01000001.1:90146-92287	Bacillus amyloliquefaciens
PQWK01000001.1:261-2678	Bacillus amyloliquefaciens
QKQQ01000035.1:7016-9418	Bacillus amyloliquefaciens
QPJZ01000003.1:706-3108	Bacillus amyloliquefaciens
QVEJ01000007.1:103379-105781	Bacillus amyloliquefaciens
SDKG01000001.1:3948627-3951029	Bacillus amyloliquefaciens
SDKH01000001.1:444-2846	Bacillus amyloliquefaciens
SSNF01000002.1:335-2737	Bacillus amyloliquefaciens
SSNG01000002.1:1009128-1011530	Bacillus amyloliquefaciens
SUPO01000011.1:75560-77962	Bacillus amyloliquefaciens
VRTU01000007.1:92319-94721	Bacillus amyloliquefaciens
VRTV01000006.1:473-2875	Bacillus amyloliquefaciens
VRTX01000012.1:103372-105774	Bacillus amyloliquefaciens
WODE01000003.1:1046705-1049107	Bacillus amyloliquefaciens
WOVK01000002.1:1021645-1024047	Bacillus amyloliquefaciens
WOYD01000002.1:1021663-1024065	Bacillus amyloliquefaciens
CABKUO010000014.1:25244-27628	Bacillus andreraoultii
AAAC01000001.1:574419-576848	Bacillus anthracis
AAEN01000025.1:1796-4225	Bacillus anthracis
AAEO01000026.1:141809-144238	Bacillus anthracis
AAEP01000040.1:183252-185681	Bacillus anthracis
AAEQ01000033.1:1013-3442	Bacillus anthracis
AAER01000026.1:33637-36066	Bacillus anthracis
AAES01000036.1:2933-5362	Bacillus anthracis
ABDN02000028.1:1886-4315	Bacillus anthracis
ABJC01000040.1:25431-27860	Bacillus anthracis
ABKF01000038.1:13022-15451	Bacillus anthracis
ABKG01000011.1:95092-97521	Bacillus anthracis
ABLB01000014.1:25306-27735	Bacillus anthracis
ABLH01000036.1:25329-27758	Bacillus anthracis
ABLT01000035.1:25342-27771	Bacillus anthracis
AE016879.1:6595-9024	Bacillus anthracis
AE017225.1:6596-9025	Bacillus anthracis
AE017334.2:6595-9024	Bacillus anthracis
AGQP01000038.1:66454-68883	Bacillus anthracis
ALNY01000008.1:141175-143604	Bacillus anthracis
ANAO01000018.1:6595-9024	Bacillus anthracis
ANFF01000001.1:6670-9099	Bacillus anthracis
ANFG01000001.1:7033-9462	Bacillus anthracis
AP014833.1:232818-235247	Bacillus anthracis
AP018443.1:6595-9024	Bacillus anthracis
AP019731.1:4127852-4130281	Bacillus anthracis
AZQO01000036.1:236993-239422	Bacillus anthracis
BBWX01000109.1:45362-47791	Bacillus anthracis
BBWY01000026.1:287647-290076	Bacillus anthracis
CAVC010000001.1:6595-9024	Bacillus anthracis
CAVD010000001.1:6595-9024	Bacillus anthracis
CAVE010000001.1:6595-9024	Bacillus anthracis
CM002395.1:6595-9024	Bacillus anthracis
CM002398.1:6595-9024	Bacillus anthracis
CM002401.1:6595-9024	Bacillus anthracis
CM002879.1:3881657-3884086	Bacillus anthracis
CP001215.1:6469-8898	Bacillus anthracis
CP001598.1:6495-8924	Bacillus anthracis
CP001970.2:6595-9024	Bacillus anthracis
CP001974.2:6595-9024	Bacillus anthracis
CP002091.1:6595-9024	Bacillus anthracis
CP006742.1:6595-9024	Bacillus anthracis
CP007618.1:4012888-4015317	Bacillus anthracis
CP007666.1:4108205-4110634	Bacillus anthracis
CP007704.1:3568262-3570691	Bacillus anthracis
CP008752.1:259124-261553	Bacillus anthracis
CP008846.1:6595-9024	Bacillus anthracis
CP008853.1:6596-9025	Bacillus anthracis
CP008854.1:6596-9025	Bacillus anthracis
CP009315.1:1812353-1814782	Bacillus anthracis
CP009325.1:5194621-5197050	Bacillus anthracis
CP009328.1:4028758-4031187	Bacillus anthracis
CP009331.1:1439733-1442162	Bacillus anthracis
CP009341.1:2533280-2535709	Bacillus anthracis
CP009464.1:1087781-1090210	Bacillus anthracis
CP009476.1:2751800-2754229	Bacillus anthracis
CP009541.1:2616469-2618898	Bacillus anthracis
CP009544.1:79040-81469	Bacillus anthracis
CP009598.1:4855688-4858117	Bacillus anthracis
CP009697.1:3225856-3228285	Bacillus anthracis
CP009700.1:2354296-2356725	Bacillus anthracis
CP009902.1:1845996-1848425	Bacillus anthracis
CP009981.1:4482794-4485223	Bacillus anthracis
CP010322.1:2951181-2953610	Bacillus anthracis
CP010813.1:6585-9014	Bacillus anthracis
CP010852.1:288719-291148	Bacillus anthracis
CP012519.1:6581-9010	Bacillus anthracis
CP012720.1:6596-9025	Bacillus anthracis
CP012721.1:6596-9025	Bacillus anthracis
CP012722.1:6596-9025	Bacillus anthracis
CP012723.1:6596-9025	Bacillus anthracis
CP012724.1:6596-9025	Bacillus anthracis
CP012725.1:6596-9025	Bacillus anthracis
CP012726.1:6596-9025	Bacillus anthracis
CP012727.1:6596-9025	Bacillus anthracis
CP012728.1:6596-9025	Bacillus anthracis
CP012729.1:6596-9025	Bacillus anthracis
CP012730.1:6596-9025	Bacillus anthracis
CP014179.1:6595-9024	Bacillus anthracis
CP015779.1:6595-9024	Bacillus anthracis
CP018903.1:6595-9024	Bacillus anthracis
CP019588.1:6596-9025	Bacillus anthracis
CP019726.1:2027859-2030288	Bacillus anthracis
CP022044.2:2806738-2809167	Bacillus anthracis
CP023001.1:2999706-3002135	Bacillus anthracis
CP029323.1:6590-9019	Bacillus anthracis
CP029805.1:6495-8924	Bacillus anthracis
CP031642.1:6228-8657	Bacillus anthracis
CP031643.1:6349-8778	Bacillus anthracis
CP047097.1:4384113-4386542	Bacillus anthracis
CP047098.1:2382978-2385407	Bacillus anthracis
CP047099.1:384099-386528	Bacillus anthracis
CP047104.1:2992682-2995111	Bacillus anthracis
CP047107.1:1750769-1753198	Bacillus anthracis
CP047111.1:2864020-2866449	Bacillus anthracis
CP047131.1:6189-8618	Bacillus anthracis
CP050970.1:2450017-2452446	Bacillus anthracis
CP050971.1:2822608-2825037	Bacillus anthracis
CP050972.1:283533-285962	Bacillus anthracis
CP050973.1:3546480-3548909	Bacillus anthracis
FBXL01000028.1:139695-142124	Bacillus anthracis
FBXM01000035.1:262-2691	Bacillus anthracis
FBXN01000002.1:139480-141909	Bacillus anthracis
FBXO01000026.1:26918-29347	Bacillus anthracis
FBXP01000076.1:238-2667	Bacillus anthracis
FBXQ01000030.1:262-2691	Bacillus anthracis
FBXR01000012.1:139692-142121	Bacillus anthracis
FBXS01000024.1:254-2683	Bacillus anthracis
FBXT01000018.1:139702-142131	Bacillus anthracis
FBXU01000036.1:26918-29347	Bacillus anthracis
JANG01000001.1:6575-9004	Bacillus anthracis
JHCB02000024.1:236553-238982	Bacillus anthracis
JHDR02000024.1:210376-212805	Bacillus anthracis
JHDS02000020.1:236468-238897	Bacillus anthracis
JSZP01000008.1:244-2673	Bacillus anthracis
JSZQ01000040.1:236690-239119	Bacillus anthracis
JSZR01000027.1:236778-239207	Bacillus anthracis
JSZS01000007.1:244-2673	Bacillus anthracis
JSZT01000043.1:27070-29499	Bacillus anthracis
JSZU01000028.1:244-2673	Bacillus anthracis
JSZV01000038.1:139971-142400	Bacillus anthracis
JSZW01000044.1:244-2673	Bacillus anthracis
JSZX01000021.1:236703-239132	Bacillus anthracis
JSZY01000020.1:244-2673	Bacillus anthracis
JSZZ01000037.1:211694-214123	Bacillus anthracis
JTAA01000031.1:244-2673	Bacillus anthracis
JTAB01000034.1:244-2673	Bacillus anthracis
JTAC01000088.1:244-2673	Bacillus anthracis
JTAD01000026.1:244-2673	Bacillus anthracis
JTAE01000026.1:244-2673	Bacillus anthracis
JTAF01000029.1:27209-29638	Bacillus anthracis
JTAG01000014.1:26922-29351	Bacillus anthracis
JTAP01000022.1:236949-239378	Bacillus anthracis
JTAQ01000021.1:236718-239147	Bacillus anthracis
JTAR01000016.1:244-2673	Bacillus anthracis
JTAS01000045.1:244-2673	Bacillus anthracis
KL649663.1:579284-581713	Bacillus anthracis
KN050648.1:4399956-4402385	Bacillus anthracis
KN050651.1:960273-962702	Bacillus anthracis
LAKZ01000030.1:577150-579579	Bacillus anthracis
LBBZ01000013.1:144818-147247	Bacillus anthracis
LBCA01000014.1:577286-579715	Bacillus anthracis
LBFE01000013.1:304024-306453	Bacillus anthracis
LDPG01000033.1:304-2733	Bacillus anthracis
LFYF01000028.1:287979-290408	Bacillus anthracis
LFYG01000023.1:288087-290516	Bacillus anthracis
LFYH01000012.1:237104-239533	Bacillus anthracis
LFYI01000022.1:288091-290520	Bacillus anthracis
LFYJ01000033.1:304030-306459	Bacillus anthracis
LGID01000003.1:237527-239956	Bacillus anthracis
LGIE01000039.1:288094-290523	Bacillus anthracis
LGIF01000026.1:237210-239639	Bacillus anthracis
LGIG01000031.1:313755-316184	Bacillus anthracis
LHUN01000004.1:392-2821	Bacillus anthracis
LHUO01000009.1:287586-290015	Bacillus anthracis
LVWF01000003.1:237221-239650	Bacillus anthracis
LZQW01000094.1:26935-29364	Bacillus anthracis
LZQX01000032.1:256-2685	Bacillus anthracis
MEAQ01000006.1:246-2675	Bacillus anthracis
MJAW01000009.1:304-2733	Bacillus anthracis
MLJX01000011.1:139651-142080	Bacillus anthracis
MTAU01000015.1:176323-178752	Bacillus anthracis
MVIR01000015.1:304-2733	Bacillus anthracis
MVKB01000016.1:304-2733	Bacillus anthracis
MVKC01000017.1:139735-142164	Bacillus anthracis
MVKD01000015.1:304-2733	Bacillus anthracis
MVKE01000011.1:304-2733	Bacillus anthracis
MVKF01000013.1:139735-142164	Bacillus anthracis
MVKG01000014.1:304-2733	Bacillus anthracis
MVKH01000014.1:304-2733	Bacillus anthracis
MVKI01000013.1:304-2733	Bacillus anthracis
MVKJ01000013.1:304-2733	Bacillus anthracis
MVOA01000002.1:6598-9027	Bacillus anthracis
NJGK01000037.1:221653-224082	Bacillus anthracis
NRIV01000012.1:140038-142467	Bacillus anthracis
NRIW01000010.1:144849-147278	Bacillus anthracis
NRIX01000010.1:139691-142120	Bacillus anthracis
NRIY01000007.1:139691-142120	Bacillus anthracis
NRIZ01000006.1:236347-238776	Bacillus anthracis
NRJA01000011.1:139936-142365	Bacillus anthracis
NRJB01000010.1:139691-142120	Bacillus anthracis
NTQB01000009.1:248-2677	Bacillus anthracis
NTQC01000004.1:263-2692	Bacillus anthracis
NTQV01000006.1:333-2762	Bacillus anthracis
NTRN01000013.1:141327-143756	Bacillus anthracis
NTRT01000003.1:264-2693	Bacillus anthracis
NTSI01000029.1:140435-142864	Bacillus anthracis
NTSY01000029.1:26997-29426	Bacillus anthracis
NTTQ01000016.1:140437-142866	Bacillus anthracis
NTTW01000002.1:248-2677	Bacillus anthracis
NTTY01000032.1:26867-29296	Bacillus anthracis
NTUM01000018.1:140659-143088	Bacillus anthracis
NTUV01000005.1:248-2677	Bacillus anthracis
NTVL01000005.1:205-2634	Bacillus anthracis
NTYQ01000007.1:488480-490909	Bacillus anthracis
NTZE01000018.1:248-2677	Bacillus anthracis
NTZN01000002.1:140587-143016	Bacillus anthracis
NUFM01000019.1:266-2695	Bacillus anthracis
NUFQ01000004.1:248-2677	Bacillus anthracis
NUFV01000023.1:27104-29533	Bacillus anthracis
NUJA01000033.1:66959-69388	Bacillus anthracis
NUKC01000026.1:140739-143168	Bacillus anthracis
NUKJ01000037.1:196685-199114	Bacillus anthracis
NULL01000025.1:140459-142888	Bacillus anthracis
NULV01000021.1:247-2676	Bacillus anthracis
NUND01000040.1:266-2695	Bacillus anthracis
NUOK01000021.1:248-2677	Bacillus anthracis
NUOP01000050.1:27163-29592	Bacillus anthracis
NUPS01000003.1:141402-143831	Bacillus anthracis
NUPU01000022.1:112565-114994	Bacillus anthracis
NUVW01000019.1:67039-69468	Bacillus anthracis
NUXH01000086.1:248-2677	Bacillus anthracis
NUXT01000018.1:140349-142778	Bacillus anthracis
NUZW01000002.1:266-2695	Bacillus anthracis
NVBB01000022.1:149657-152086	Bacillus anthracis
NVDD01000011.1:248-2677	Bacillus anthracis
NVDP01000031.1:140593-143022	Bacillus anthracis
NVEN01000007.1:266-2695	Bacillus anthracis
NVHS01000040.1:247-2676	Bacillus anthracis
NVLR01000033.1:205-2634	Bacillus anthracis
NVLX01000023.1:248-2677	Bacillus anthracis
NVMT01000021.1:140446-142875	Bacillus anthracis
NVMW01000025.1:266-2695	Bacillus anthracis
PPEM01000008.1:139742-142171	Bacillus anthracis
PPEN01000006.1:236562-238991	Bacillus anthracis
PPEO01000007.1:417-2846	Bacillus anthracis
PPEP01000007.1:236942-239371	Bacillus anthracis
PPEQ01000007.1:237095-239524	Bacillus anthracis
PPER01000005.1:237508-239937	Bacillus anthracis
PPES01000006.1:392-2821	Bacillus anthracis
PVLH02000002.1:20055-22484	Bacillus anthracis
QAEG01000005.1:236927-239356	Bacillus anthracis
QAEH01000005.1:288102-290531	Bacillus anthracis
QAEI01000004.1:417-2846	Bacillus anthracis
QAEJ01000005.1:264383-266812	Bacillus anthracis
QAEK01000005.1:287521-289950	Bacillus anthracis
QAEL01000004.1:577919-580348	Bacillus anthracis
QAEM01000004.1:288184-290613	Bacillus anthracis
QAEN01000005.1:417-2846	Bacillus anthracis
QANP01000001.1:305-2734	Bacillus anthracis
QPEZ01000005.1:236704-239133	Bacillus anthracis
QPKO01000019.1:385-2814	Bacillus anthracis
QPKP01000006.1:342-2771	Bacillus anthracis
QPKQ01000006.1:385-2814	Bacillus anthracis
RQWM01000014.1:183-2612	Bacillus anthracis
RXZJ01000064.1:66447-68876	Bacillus anthracis
RXZK01000001.1:6539-8968	Bacillus anthracis
RXZL01000001.1:6694-9123	Bacillus anthracis
RXZM01000849.1:38151-40580	Bacillus anthracis
RXZN01000001.1:15690-18119	Bacillus anthracis
RXZO01000001.1:15705-18134	Bacillus anthracis
RXZP01001102.1:39311-41740	Bacillus anthracis
RXZQ01000062.1:139669-142098	Bacillus anthracis
RXZR01000001.1:4322-6751	Bacillus anthracis
RXZS01000160.1:221755-224184	Bacillus anthracis
RXZT01000369.1:66445-68874	Bacillus anthracis
RXZU01000001.1:4369-6798	Bacillus anthracis
RXZV01000001.1:15733-18162	Bacillus anthracis
RXZW01000438.1:66445-68874	Bacillus anthracis
SDEF01000125.1:139329-141758	Bacillus anthracis
VTZH01000004.1:1420-3849	Bacillus anthracis
VTZI01000004.1:417-2846	Bacillus anthracis
VTZJ01000004.1:1420-3849	Bacillus anthracis
VTZK01000004.1:287910-290339	Bacillus anthracis
VTZL01000004.1:417-2846	Bacillus anthracis
WUCT01000001.1:262-2691	Bacillus anthracis
WUCU01000005.1:26919-29348	Bacillus anthracis
WUCV01000021.1:422221-424650	Bacillus anthracis
WUCW01000018.1:432452-434881	Bacillus anthracis
WUCX01000052.1:256-2685	Bacillus anthracis
WUCY01000001.1:26913-29342	Bacillus anthracis
WUCZ01000034.1:2334427-2336856	Bacillus anthracis
WUDA01000053.1:242-2671	Bacillus anthracis
WUDB01000010.1:246-2675	Bacillus anthracis
WXWZ01000028.1:26903-29332	Bacillus anthracis
WXXA01000010.1:258-2687	Bacillus anthracis
WXXB01000027.1:2529709-2532138	Bacillus anthracis
WXXC01000014.1:185386-187815	Bacillus anthracis
WXXD01000166.1:252-2681	Bacillus anthracis
WXXE01000039.1:248-2677	Bacillus anthracis
WXXF01000086.1:248-2677	Bacillus anthracis
WXXG01000168.1:254-2683	Bacillus anthracis
WXXH01000233.1:26903-29332	Bacillus anthracis
WXXI01000033.1:358676-361105	Bacillus anthracis
WXXJ01000014.1:128341-130770	Bacillus anthracis
JXZC01000010.1:135583-137982	Bacillus aquimaris
LM651431.1:952986-955385	Bacillus aquimaris
LQXM01000025.1:286801-289200	Bacillus aquimaris
MINN01000055.1:2170-4569	Bacillus aquimaris
QNRJ01000005.1:293321-295720	Bacillus aquimaris
VTEW01000019.1:1907-4303	Bacillus aquimaris
VTEX01000006.1:2046-4445	Bacillus aquimaris
VTEY01000007.1:1944-4337	Bacillus aquimaris
VTEZ01000007.1:1944-4337	Bacillus aquimaris
CP024035.1:6400-8820	Bacillus aryabhattai
CP041519.1:2150985-2153405	Bacillus aryabhattai
FMZY01000005.1:369318-371738	Bacillus aryabhattai
JMTL01000003.1:144058-146478	Bacillus aryabhattai
JPIE01000014.1:28845-31265	Bacillus aryabhattai
JYOO01000054.1:274-2694	Bacillus aryabhattai
LDUV01000024.1:352-2772	Bacillus aryabhattai
LDWN01000019.1:352-2772	Bacillus aryabhattai
LQQQ01000034.1:371876-374296	Bacillus aryabhattai
MCAN01000002.1:372424-374844	Bacillus aryabhattai
MVJH01000328.1:38107-40527	Bacillus aryabhattai
NHZZ01000002.1:340-2760	Bacillus aryabhattai
NOXE01000004.1:442-2862	Bacillus aryabhattai
NUEC01000001.1:371375-373795	Bacillus aryabhattai
NUTZ01000017.1:321308-323728	Bacillus aryabhattai
NVEV01000004.1:327-2747	Bacillus aryabhattai
NVGV01000012.1:370969-373389	Bacillus aryabhattai
QGGC01000004.1:465-2885	Bacillus aryabhattai
WTKM01000008.1:392-2812	Bacillus aryabhattai
CP026095.1:6638-9052	Bacillus asahii
QWVS01000039.1:485-2899	Bacillus asahii
AEFM01000001.1:255917-258334	Bacillus atrophaeus
AEFO01000006.1:233-2650	Bacillus atrophaeus
AEFP01000025.1:255905-258322	Bacillus atrophaeus
AEFQ01000041.1:235-2652	Bacillus atrophaeus
AEFR01000013.1:234-2651	Bacillus atrophaeus
AEFS01000014.1:233-2650	Bacillus atrophaeus
AEFT01000007.1:233-2650	Bacillus atrophaeus
AEFU01000024.1:255919-258336	Bacillus atrophaeus
AEFV01000011.1:255926-258343	Bacillus atrophaeus
AEFW01000015.1:255919-258336	Bacillus atrophaeus
AEFX01000013.1:233-2650	Bacillus atrophaeus
AEFY01000005.1:233-2650	Bacillus atrophaeus
AJRJ01000080.1:3491-5848	Bacillus atrophaeus
BCVV01000014.1:263-2680	Bacillus atrophaeus
BDDH01000003.1:1050003-1052420	Bacillus atrophaeus
BJNX01000020.1:33744-36161	Bacillus atrophaeus
CP002207.1:3635487-3637904	Bacillus atrophaeus
CP007640.1:3560922-3563339	Bacillus atrophaeus
CP011802.1:3980576-3982993	Bacillus atrophaeus
CP021500.1:6610-9027	Bacillus atrophaeus
CP022653.1:7102-9519	Bacillus atrophaeus
CP024051.1:335434-337851	Bacillus atrophaeus
CUWS01000026.1:37366-39783	Bacillus atrophaeus
KN049968.1:79052-81469	Bacillus atrophaeus
LQYR01000017.1:335-2752	Bacillus atrophaeus
LSBB01000001.1:280-2697	Bacillus atrophaeus
PVQM01000008.1:82626-85043	Bacillus atrophaeus
PVQN01000008.1:95852-98269	Bacillus atrophaeus
PVQO01000002.1:750-3167	Bacillus atrophaeus
PVWA01000002.1:1008281-1010698	Bacillus atrophaeus
PVWB01000003.1:482-2899	Bacillus atrophaeus
QSNE01000004.1:649-3066	Bacillus atrophaeus
KE386943.1:495498-497894	Bacillus aurantiacus
LGYN01000023.1:479857-482265	Bacillus australimaris
AJLR01000036.1:46870-49290	Bacillus azotoformans
JJRY01000010.1:89157-91577	Bacillus azotoformans
DOTP01000035.1:116314-118713	Bacillus bacterium
DUSF01000057.1:52881-55295	Bacillus bacterium
VHIV01000010.1:140720-143149	Bacillus bacterium
BCVF01000008.1:123224-125635	Bacillus badius
JXLO01000001.1:844568-846979	Bacillus badius
JXLP01000009.1:3083-5494	Bacillus badius
LVTO01000034.1:304618-307029	Bacillus badius
LWDO01000051.1:1462-3873	Bacillus badius
MAIG01000051.1:1462-3873	Bacillus badius
MWMM01000006.1:1610-4021	Bacillus badius
SODB01000006.1:1610-4021	Bacillus badius
AJLS01000051.1:278-2674	Bacillus bataviensis
VIVN01000007.1:305774-308176	Bacillus bataviensis
CP012502.1:3577367-3579775	Bacillus beveridgei
AKCS01000018.1:84619-87048	Bacillus bingmayongensis
KK211281.1:1933-4350	Bacillus bogoriensis
CP007512.1:5151715-5154144	Bacillus bombysepticus
BAUW01000037.1:20427-22832	Bacillus boroniphilus
BBCO01000037.1:20427-22832	Bacillus boroniphilus
CP030926.1:2449190-2451610	Bacillus butanolivorans
LGYA01000005.1:1704-4124	Bacillus butanolivorans
NUEQ01000034.1:1680-4100	Bacillus butanolivorans
RJVS01000021.1:213-2615	Bacillus cabrialesii
PIQO01000018.1:100142-102538	Bacillus camelliae
LAYY01000021.1:44007-46421	Bacillus campisalis
PGVA01000021.1:15648-18035	Bacillus canaveralius
PGVD01000049.1:1639-4026	Bacillus canaveralius
RWHA01000043.1:1689-4076	Bacillus canaveralius
FNPI01000025.1:2734-5142	Bacillus caseinilyticus
RYZZ01000049.1:44625-47045	Bacillus cavernae
LMBZ01000011.1:157174-159585	Bacillus cecembensis
CP012329.1:840537-842957	Bacillus cellulasensis
CP012330.1:83750-86170	Bacillus cellulasensis
CP012482.1:83750-86170	Bacillus cellulasensis
CP014165.1:6649-9069	Bacillus cellulasensis
CP018574.1:873731-876151	Bacillus cellulasensis
KQ758587.1:777-3197	Bacillus cellulasensis
CP002394.1:7053-9452	Bacillus cellulosilyticus
AAEK01000032.1:35747-38176	Bacillus cereus
ABCZ02000015.1:1014-3443	Bacillus cereus
ABDA02000004.1:548913-551342	Bacillus cereus
ABDK02000025.1:21698-24127	Bacillus cereus
ABDL02000008.1:2980-5409	Bacillus cereus
ABDM02000009.1:3059-5488	Bacillus cereus
ADFM01000071.1:183-2612	Bacillus cereus
AE016877.1:6475-8904	Bacillus cereus
AE017194.1:6595-9024	Bacillus cereus
AP007209.1:6472-8901	Bacillus cereus
ASPZ01000051.1:288-2717	Bacillus cereus
AZNI01000034.1:26877-29306	Bacillus cereus
BIYC01000019.1:143522-145951	Bacillus cereus
BIYD01000009.1:265-2694	Bacillus cereus
BIYE01000027.1:136144-138573	Bacillus cereus
CABMEX010000002.1:257-2686	Bacillus cereus
CABMFP010000004.1:246939-249368	Bacillus cereus
CM000714.1:5060918-5063347	Bacillus cereus
CM000715.1:5311614-5314043	Bacillus cereus
CM000716.1:5152061-5154490	Bacillus cereus
CM000717.1:5029171-5031600	Bacillus cereus
CM000720.1:5081994-5084423	Bacillus cereus
CM000721.1:5051935-5054364	Bacillus cereus
CM000722.1:5111557-5113986	Bacillus cereus
CM000723.1:5129046-5131475	Bacillus cereus
CM000724.1:5015188-5017617	Bacillus cereus
CM000725.1:5028952-5031381	Bacillus cereus
CM000726.1:5124607-5127036	Bacillus cereus
CM000727.1:5140372-5142801	Bacillus cereus
CM000728.1:5179083-5181512	Bacillus cereus
CM000729.1:5002843-5005272	Bacillus cereus
CM000730.1:6349-8778	Bacillus cereus
CM000731.1:5092125-5094554	Bacillus cereus
CM000732.1:5125897-5128326	Bacillus cereus
CM000733.1:6029-8425	Bacillus cereus
CM000734.1:6840-9269	Bacillus cereus
CM000735.1:5063777-5066206	Bacillus cereus
CM000736.1:5054276-5056705	Bacillus cereus
CM000738.1:4978662-4981091	Bacillus cereus
CM000739.1:4990663-4993092	Bacillus cereus
CM000740.1:4982483-4984912	Bacillus cereus
CM000741.1:190-2619	Bacillus cereus
CM001787.1:5248134-5250563	Bacillus cereus
CP000001.1:6596-9025	Bacillus cereus
CP000227.1:6596-9025	Bacillus cereus
CP001176.1:6601-9030	Bacillus cereus
CP001177.1:6597-9026	Bacillus cereus
CP001186.1:6441-8870	Bacillus cereus
CP001283.1:6596-9025	Bacillus cereus
CP001407.1:6480-8909	Bacillus cereus
CP001746.1:6289-8718	Bacillus cereus
CP003187.1:6596-9025	Bacillus cereus
CP003747.1:1571823-1574252	Bacillus cereus
CP008712.1:3369874-3372183	Bacillus cereus
CP009300.1:4516148-4518577	Bacillus cereus
CP009318.1:77345-79774	Bacillus cereus
CP009369.1:4987763-4990192	Bacillus cereus
CP009590.1:2469153-2471582	Bacillus cereus
CP009596.1:3632895-3635324	Bacillus cereus
CP009605.1:4177679-4180108	Bacillus cereus
CP009628.1:2621840-2624269	Bacillus cereus
CP009641.1:4022724-4025153	Bacillus cereus
CP009686.1:6195-8624	Bacillus cereus
CP009941.1:5380294-5382723	Bacillus cereus
CP009968.1:152048-154477	Bacillus cereus
CP011145.1:6195-8624	Bacillus cereus
CP011151.1:6603-9032	Bacillus cereus
CP011153.1:6601-9030	Bacillus cereus
CP011155.1:6601-9030	Bacillus cereus
CP012483.1:73273-75702	Bacillus cereus
CP012691.1:6195-8624	Bacillus cereus
CP014486.1:6485-8914	Bacillus cereus
CP015589.1:1682731-1685160	Bacillus cereus
CP015727.1:4694468-4696897	Bacillus cereus
CP016315.1:6476-8905	Bacillus cereus
CP016316.1:6473-8902	Bacillus cereus
CP016360.1:6477-8906	Bacillus cereus
CP016595.1:6478-8907	Bacillus cereus
CP017060.1:6196-8625	Bacillus cereus
CP017234.1:6195-8624	Bacillus cereus
CP018931.1:100864-103293	Bacillus cereus
CP018933.1:5155471-5157900	Bacillus cereus
CP018935.1:1715838-1718267	Bacillus cereus
CP020383.1:6195-8624	Bacillus cereus
CP020803.1:138053-140482	Bacillus cereus
CP020804.1:1094649-1097078	Bacillus cereus
CP020937.1:6189-8618	Bacillus cereus
CP022445.1:6195-8624	Bacillus cereus
CP023179.1:6189-8618	Bacillus cereus
CP023245.1:6195-8624	Bacillus cereus
CP023726.1:1699695-1702124	Bacillus cereus
CP023727.1:5201812-5204241	Bacillus cereus
CP024655.1:5248816-5251245	Bacillus cereus
CP026375.1:8866-11295	Bacillus cereus
CP026376.1:2259926-2262355	Bacillus cereus
CP026523.1:4106804-4109206	Bacillus cereus
CP026678.1:2210718-2213147	Bacillus cereus
CP027920.1:6190-8619	Bacillus cereus
CP028009.1:2066479-2068908	Bacillus cereus
CP028516.1:6195-8624	Bacillus cereus
CP029454.1:6196-8625	Bacillus cereus
CP029468.1:5868-8297	Bacillus cereus
CP030982.1:5380504-5382933	Bacillus cereus
CP031778.1:5162991-5165420	Bacillus cereus
CP034551.1:6195-8624	Bacillus cereus
CP039269.1:6189-8618	Bacillus cereus
CP040334.1:975972-978401	Bacillus cereus
CP040340.1:622888-625317	Bacillus cereus
CP040342.1:1155587-1158016	Bacillus cereus
CP042929.1:6477-8906	Bacillus cereus
CP045606.2:6197-8626	Bacillus cereus
CP046511.1:683581-686010	Bacillus cereus
CP053289.1:38810-41239	Bacillus cereus
CP053656.1:5101829-5104258	Bacillus cereus
CYHI01000079.1:4695-7124	Bacillus cereus
CYHM01000175.1:254-2683	Bacillus cereus
DFVB01000167.1:206-2635	Bacillus cereus
DIJP01000200.1:265-2694	Bacillus cereus
DJAX01000006.1:99744-102053	Bacillus cereus
FMBE01000017.1:568044-570473	Bacillus cereus
FMBG01000024.1:137758-140187	Bacillus cereus
FMBH01000001.1:13135-15564	Bacillus cereus
FMBJ01000028.1:40671-43100	Bacillus cereus
FMIJ01000031.1:27196-29625	Bacillus cereus
FMJG01000035.1:56439-58868	Bacillus cereus
FMJI01000061.1:26879-29308	Bacillus cereus
FMJJ01000026.1:26887-29316	Bacillus cereus
FMJK01000028.1:26893-29322	Bacillus cereus
FMJM01000031.1:26882-29311	Bacillus cereus
FMJO01000067.1:26886-29315	Bacillus cereus
FMSK01000035.1:213048-215477	Bacillus cereus
FMZR01000034.1:27101-29530	Bacillus cereus
FTLZ01000003.1:321-2750	Bacillus cereus
FWYT01000076.1:92292-94721	Bacillus cereus
FWYV01000027.1:364-2793	Bacillus cereus
FWYW01000069.1:145157-147586	Bacillus cereus
FWYX01000024.1:376464-378893	Bacillus cereus
FWYY01000025.1:256182-258611	Bacillus cereus
FWYZ01000032.1:370-2799	Bacillus cereus
FWZA01000020.1:364-2793	Bacillus cereus
FWZB01000020.1:144984-147413	Bacillus cereus
FWZC01000016.1:226234-228663	Bacillus cereus
FWZD01000028.1:327-2756	Bacillus cereus
FWZE01000035.1:256284-258713	Bacillus cereus
FWZF01000054.1:253644-256073	Bacillus cereus
FWZG01000025.1:39169-41598	Bacillus cereus
FWZH01000020.1:364-2793	Bacillus cereus
FWZJ01000028.1:304-2733	Bacillus cereus
JAAAWR010000003.1:225-2654	Bacillus cereus
JAASAB010000004.1:597960-600389	Bacillus cereus
JAAVIM010000006.1:604-3033	Bacillus cereus
JAAVIN010000007.1:392-2821	Bacillus cereus
JAAVIP010000002.1:603-3032	Bacillus cereus
JAAVIQ010000002.1:354-2783	Bacillus cereus
JAAVIR010000029.1:354-2783	Bacillus cereus
JH636004.1:73103-75532	Bacillus cereus
JH791802.1:322556-324985	Bacillus cereus
JH791809.1:4694670-4697099	Bacillus cereus
JH791819.1:5397210-5399639	Bacillus cereus
JH791833.1:5160072-5162501	Bacillus cereus
JH791855.1:590954-593383	Bacillus cereus
JH791865.1:77191-79620	Bacillus cereus
JH791884.1:331163-333592	Bacillus cereus
JH791899.1:75426-77855	Bacillus cereus
JH791916.1:71236-73665	Bacillus cereus
JH791923.1:71143-73572	Bacillus cereus
JH791942.1:5308925-5311354	Bacillus cereus
JH791945.1:4541363-4543792	Bacillus cereus
JH791951.1:5068204-5070633	Bacillus cereus
JH791968.1:5266200-5268629	Bacillus cereus
JH791985.1:21847-24276	Bacillus cereus
JH791996.1:309-2738	Bacillus cereus
JH792018.1:87218-89647	Bacillus cereus
JH792025.1:5180809-5183238	Bacillus cereus
JH792033.1:144558-146987	Bacillus cereus
JH792081.1:573674-576103	Bacillus cereus
JH792097.1:5212440-5214869	Bacillus cereus
JH792105.1:57334-59763	Bacillus cereus
JH792113.1:2261870-2264299	Bacillus cereus
JH792120.1:5193954-5196383	Bacillus cereus
JH792132.1:76234-78663	Bacillus cereus
JH792148.1:59109-61538	Bacillus cereus
JH792156.1:70639-73068	Bacillus cereus
JH792166.1:73967-76396	Bacillus cereus
JH792182.1:69418-71847	Bacillus cereus
JH792223.1:587856-590285	Bacillus cereus
JH792233.1:599557-601986	Bacillus cereus
JH792240.1:73693-76122	Bacillus cereus
JH792265.1:66340-68769	Bacillus cereus
JH792282.1:474-2903	Bacillus cereus
JH792311.1:65089-67518	Bacillus cereus
JH792376.1:285-2714	Bacillus cereus
JH804617.1:135169-137598	Bacillus cereus
JH804624.1:76847-79276	Bacillus cereus
JH804628.1:2848264-2850693	Bacillus cereus
JH804653.1:57153-59582	Bacillus cereus
JH804673.1:76700-79129	Bacillus cereus
JH804683.1:259572-262001	Bacillus cereus
JH804690.1:75917-78346	Bacillus cereus
JHQN01000005.1:266-2695	Bacillus cereus
JUOI01000321.1:237-2666	Bacillus cereus
JUOX01000067.1:237-2666	Bacillus cereus
JURK01000029.1:247-2676	Bacillus cereus
JURL01000084.1:26902-29331	Bacillus cereus
JURN01000707.1:26892-29321	Bacillus cereus
JXDH01000049.1:204-2633	Bacillus cereus
JYCM01000082.1:252-2681	Bacillus cereus
JYFW01000033.1:1851-4280	Bacillus cereus
JYPH01000026.1:1889-4318	Bacillus cereus
JYPI01000008.1:26914-29343	Bacillus cereus
JYPJ01000073.1:27006-29435	Bacillus cereus
JYPK01000409.1:230-2659	Bacillus cereus
JYPL01000282.1:26881-29310	Bacillus cereus
JZEV01000023.1:26874-29303	Bacillus cereus
KB976039.1:77556-79985	Bacillus cereus
KB976117.1:595332-597761	Bacillus cereus
KB976147.1:2113-4542	Bacillus cereus
KB976154.1:594498-596927	Bacillus cereus
KB976160.1:66889-69318	Bacillus cereus
KB976184.1:1047046-1049475	Bacillus cereus
KB976207.1:5210693-5213122	Bacillus cereus
KB976220.1:5298-7727	Bacillus cereus
KB976237.1:4608718-4611147	Bacillus cereus
KB976266.1:609411-611840	Bacillus cereus
KB976281.1:579394-581823	Bacillus cereus
KB976291.1:578044-580473	Bacillus cereus
KB976300.1:77675-80104	Bacillus cereus
KB976311.1:1494072-1496501	Bacillus cereus
KB976325.1:1504959-1507388	Bacillus cereus
KB976469.1:27204-29633	Bacillus cereus
KB976517.1:5226957-5229386	Bacillus cereus
KB976530.1:68754-71183	Bacillus cereus
KB976545.1:405934-408363	Bacillus cereus
KB976554.1:595193-597622	Bacillus cereus
KB976593.1:73042-75471	Bacillus cereus
KB976627.1:439070-441499	Bacillus cereus
KB976650.1:566178-568607	Bacillus cereus
KB976661.1:554337-556766	Bacillus cereus
KB976678.1:585588-588017	Bacillus cereus
KB976696.1:27134-29563	Bacillus cereus
KB976714.1:585774-588203	Bacillus cereus
KB976717.1:588016-590445	Bacillus cereus
KB976769.1:627158-629587	Bacillus cereus
KB976800.1:1921515-1923944	Bacillus cereus
KB976808.1:583386-585815	Bacillus cereus
KB976817.1:24489-26918	Bacillus cereus
KB976864.1:512286-514715	Bacillus cereus
KB976905.1:589281-591710	Bacillus cereus
KB976960.1:558393-560822	Bacillus cereus
KB976982.1:591684-594113	Bacillus cereus
KE150020.1:322-2751	Bacillus cereus
KE150047.1:20004-22433	Bacillus cereus
KE332507.1:5205057-5207486	Bacillus cereus
KE332537.1:589130-591559	Bacillus cereus
KE504107.1:72998-75427	Bacillus cereus
KE504110.1:73251-75680	Bacillus cereus
KN049962.1:67808-70237	Bacillus cereus
KN050654.1:671589-674018	Bacillus cereus
KN050656.1:274491-276920	Bacillus cereus
KN125577.1:71933-74362	Bacillus cereus
KN321914.1:555910-558339	Bacillus cereus
LABH01000030.1:1734-4163	Bacillus cereus
LABI01000010.1:45638-48067	Bacillus cereus
LABK01000023.1:26905-29334	Bacillus cereus
LABL01000015.1:149745-152174	Bacillus cereus
LABM01000017.1:1156-3585	Bacillus cereus
LABN01000027.1:58078-60507	Bacillus cereus
LABP01000157.1:1195-3624	Bacillus cereus
LABQ01000030.1:432555-434984	Bacillus cereus
LABR01000024.1:1748-4177	Bacillus cereus
LABS01000041.1:258-2687	Bacillus cereus
LABV01000106.1:1851-4280	Bacillus cereus
LABW01000025.1:618-3047	Bacillus cereus
LBBY01000090.1:93203-95632	Bacillus cereus
LCYI01000029.1:262-2691	Bacillus cereus
LCYJ01000074.1:47680-50109	Bacillus cereus
LCYK01000019.1:26923-29352	Bacillus cereus
LCYL01000055.1:285788-288217	Bacillus cereus
LCYM01000020.1:534-2963	Bacillus cereus
LCYO01000071.1:287063-289492	Bacillus cereus
LCYP01000155.1:43538-45967	Bacillus cereus
LDUP01000020.1:195-2624	Bacillus cereus
LEBX01000021.1:184-2613	Bacillus cereus
LEBZ01000026.1:43659-46088	Bacillus cereus
LJIT01000098.1:44232-46661	Bacillus cereus
LJJZ01000057.1:205-2634	Bacillus cereus
LJKA01000063.1:137856-140285	Bacillus cereus
LJKB01000083.1:215401-217830	Bacillus cereus
LJKC01000018.1:108044-110473	Bacillus cereus
LJKD01000031.1:206-2635	Bacillus cereus
LJKE01000084.1:353941-356370	Bacillus cereus
LJKF01000025.1:206-2635	Bacillus cereus
LJKH01000036.1:205-2634	Bacillus cereus
LJKI01000003.1:231-2660	Bacillus cereus
LJKJ01000014.1:27057-29486	Bacillus cereus
LOAZ01000033.1:289-2718	Bacillus cereus
LOBA01000076.1:263-2692	Bacillus cereus
LOBD01000047.1:295-2724	Bacillus cereus
LOBE01000163.1:264-2693	Bacillus cereus
LOJQ01000006.1:281-2710	Bacillus cereus
LOMN01000035.1:68723-71152	Bacillus cereus
LOMO01000255.1:261-2690	Bacillus cereus
LOMP01000108.1:27115-29544	Bacillus cereus
LOMQ01000105.1:39334-41763	Bacillus cereus
LOMR01000077.1:209768-212197	Bacillus cereus
LOMS01000047.1:261-2690	Bacillus cereus
LOMT01000137.1:27103-29532	Bacillus cereus
LOMU01000109.1:261-2690	Bacillus cereus
LOMV01000083.1:304-2733	Bacillus cereus
LOMW01000037.1:303-2732	Bacillus cereus
LONG01000128.1:28360-30789	Bacillus cereus
LONH01000269.1:305-2734	Bacillus cereus
LOQA01000141.1:27103-29532	Bacillus cereus
LOQB01000099.1:38666-41095	Bacillus cereus
LOQC01000160.1:263-2692	Bacillus cereus
LOQD01000688.1:15825-18254	Bacillus cereus
LQZL01000096.1:101367-103796	Bacillus cereus
LQZM01000184.1:245748-248177	Bacillus cereus
LQZN01000065.1:342-2771	Bacillus cereus
LQZO01000163.1:354-2783	Bacillus cereus
LQZW01000289.1:392-2821	Bacillus cereus
LQZX01000282.1:284004-286433	Bacillus cereus
LQZY01000274.1:354-2783	Bacillus cereus
LQZZ01000364.1:254240-256669	Bacillus cereus
LRAA01000227.1:392-2821	Bacillus cereus
LRPI01000120.1:149339-151768	Bacillus cereus
LRRN01000411.1:39429-41858	Bacillus cereus
LRRO01000923.1:586380-588809	Bacillus cereus
LRRP01000422.1:41385-43814	Bacillus cereus
LRRS01001142.1:830-3139	Bacillus cereus
LSTW01000100.1:42430-44859	Bacillus cereus
LWLW01000090.1:185-2614	Bacillus cereus
LWLX01000511.1:185-2377	Bacillus cereus
LWLY01000041.1:864-3173	Bacillus cereus
LWLZ01000313.1:221-2650	Bacillus cereus
LYVD01000001.1:23299-25728	Bacillus cereus
LZOD01000049.1:27247-29676	Bacillus cereus
LZPN01000062.1:230-2659	Bacillus cereus
LZQY01000115.1:26862-29291	Bacillus cereus
LZQZ01000024.1:282-2711	Bacillus cereus
LZRB01000062.1:26933-29362	Bacillus cereus
LZRI01000005.1:526-2955	Bacillus cereus
MAID01000166.1:202-2631	Bacillus cereus
MCAX01000002.1:548662-551091	Bacillus cereus
MDYW01000034.1:248-2677	Bacillus cereus
MIEV01000012.1:205-2634	Bacillus cereus
MIEW01000019.1:40917-43346	Bacillus cereus
MIEX01000059.1:93453-95882	Bacillus cereus
MIEY01000003.1:248-2677	Bacillus cereus
MIEZ01000028.1:471-2900	Bacillus cereus
MIFA01000008.1:515-2944	Bacillus cereus
MIFB01000057.1:205-2634	Bacillus cereus
MIFC01000035.1:231-2660	Bacillus cereus
MIFD01000015.1:202-2631	Bacillus cereus
MIFE01000010.1:205-2634	Bacillus cereus
MIFF01000026.1:232023-234452	Bacillus cereus
MIFG01000055.1:590-3019	Bacillus cereus
MIFH01000065.1:424-2853	Bacillus cereus
MIFI01000063.1:204-2633	Bacillus cereus
MIFJ01000134.1:204-2633	Bacillus cereus
MIFK01000041.1:248-2677	Bacillus cereus
MIFL01000007.1:391115-393544	Bacillus cereus
MIFM01000016.1:139561-141990	Bacillus cereus
MIFN01000021.1:156063-158492	Bacillus cereus
MIFO01000024.1:42619-45048	Bacillus cereus
MIFP01000020.1:44495-46924	Bacillus cereus
MIFQ01000051.1:323-2752	Bacillus cereus
MIFR01000083.1:69972-72401	Bacillus cereus
MIFS01000031.1:69972-72401	Bacillus cereus
MIFT01000013.1:388341-390770	Bacillus cereus
MLKE01000031.1:204-2633	Bacillus cereus
MLKF01000028.1:205-2634	Bacillus cereus
MLKG01000015.1:687-3116	Bacillus cereus
MLKH01000061.1:59581-62010	Bacillus cereus
MLKI01000035.1:65593-68022	Bacillus cereus
MLKJ01000027.1:205-2634	Bacillus cereus
MLKK01000114.1:205-2634	Bacillus cereus
MLKL01000003.1:576-3005	Bacillus cereus
MLYK01000016.1:77272-79701	Bacillus cereus
MNKZ01000182.1:27216-29645	Bacillus cereus
MNPX01000004.1:707-3136	Bacillus cereus
MPOL01000005.1:503656-506085	Bacillus cereus
MPOM01000005.1:40961-43390	Bacillus cereus
MPON01000013.1:41226-43655	Bacillus cereus
MQTA01000041.1:69973-72402	Bacillus cereus
MQTB01000015.1:206-2635	Bacillus cereus
MQTC01000027.1:248-2677	Bacillus cereus
MQTD01000013.1:447182-449611	Bacillus cereus
MQTE01000010.1:592-3021	Bacillus cereus
MQTF01000028.1:71990-74419	Bacillus cereus
MQTG01000010.1:204-2633	Bacillus cereus
MQTH01000036.1:44501-46930	Bacillus cereus
MQTI01000063.1:548-2977	Bacillus cereus
MQTJ01000025.1:44495-46924	Bacillus cereus
MQTK01000084.1:40770-43199	Bacillus cereus
MQTL01000036.1:231-2660	Bacillus cereus
MQVP01000006.1:141725-144154	Bacillus cereus
MSMO01000012.1:1194929-1197358	Bacillus cereus
MTAT01000001.1:254-2683	Bacillus cereus
MUAG01000031.1:26936-29365	Bacillus cereus
MUAJ01000007.1:2066-4495	Bacillus cereus
MUAL01000014.1:394-2823	Bacillus cereus
MUAO01000003.1:354-2783	Bacillus cereus
MUAP01000017.1:78565-80994	Bacillus cereus
MUAU01000034.1:42408-44837	Bacillus cereus
MUBB01000009.1:284-2713	Bacillus cereus
MVFX01000002.1:43495-45924	Bacillus cereus
MVPV01000005.1:780-3209	Bacillus cereus
NBBB01000024.1:4191-6620	Bacillus cereus
NBNG01000079.1:46193-48622	Bacillus cereus
NCKX01000003.1:27025-29454	Bacillus cereus
NHTX01000048.1:51024-53453	Bacillus cereus
NHTY01000059.1:70569-72998	Bacillus cereus
NHTZ01000080.1:38491-40920	Bacillus cereus
NHUA01000029.1:206-2635	Bacillus cereus
NHUB01000014.1:206-2635	Bacillus cereus
NHUC01000034.1:377-2806	Bacillus cereus
NHUD01000002.1:275761-278190	Bacillus cereus
NHUE01000018.1:42592-45021	Bacillus cereus
NHUF01000071.1:50453-52882	Bacillus cereus
NHUG01000006.1:209266-211695	Bacillus cereus
NHUH01000064.1:42437-44866	Bacillus cereus
NHUI01000028.1:244545-246974	Bacillus cereus
NHUJ01000016.1:253909-256338	Bacillus cereus
NHUK01000019.1:642-3071	Bacillus cereus
NHUL01000022.1:206-2635	Bacillus cereus
NHUM01000025.1:206-2635	Bacillus cereus
NHUN01000013.1:206-2635	Bacillus cereus
NHUO01000011.1:303236-305665	Bacillus cereus
NHUP01000008.1:206-2635	Bacillus cereus
NHUQ01000002.1:503-2932	Bacillus cereus
NHUR01000016.1:408-2837	Bacillus cereus
NHUS01000025.1:503-2932	Bacillus cereus
NHUT01000006.1:253809-256238	Bacillus cereus
NHUU01000004.1:248-2677	Bacillus cereus
NHUV01000018.1:253695-256124	Bacillus cereus
NHUW01000003.1:538-2967	Bacillus cereus
NHUX01000039.1:42728-45157	Bacillus cereus
NHUY01000030.1:144991-147420	Bacillus cereus
NHUZ01000027.1:91729-94158	Bacillus cereus
NHVA01000006.1:205-2634	Bacillus cereus
NHVB01000008.1:209263-211692	Bacillus cereus
NHVC01000020.1:248-2677	Bacillus cereus
NHVD01000009.1:206-2635	Bacillus cereus
NHVE01000005.1:684-3113	Bacillus cereus
NHVF01000004.1:513672-516101	Bacillus cereus
NHVG01000005.1:360425-362854	Bacillus cereus
NHVH01000034.1:231-2660	Bacillus cereus
NHVI01000057.1:230-2659	Bacillus cereus
NHVJ01000078.1:247-2676	Bacillus cereus
NHVK01000042.1:247-2676	Bacillus cereus
NHVL01000007.1:556289-558718	Bacillus cereus
NHYF01000025.1:205-2634	Bacillus cereus
NHYG01000012.1:205-2634	Bacillus cereus
NINF01000035.1:60-2489	Bacillus cereus
NING01000009.1:205-2634	Bacillus cereus
NINH01000001.1:248-2677	Bacillus cereus
NINI01000023.1:249-2678	Bacillus cereus
NINJ01000032.1:77187-79616	Bacillus cereus
NINK01000005.1:573218-575647	Bacillus cereus
NIQX01000049.1:205-2634	Bacillus cereus
NIQY01000105.1:248-2677	Bacillus cereus
NIQZ01000038.1:521-2950	Bacillus cereus
NIRA01000005.1:245678-248107	Bacillus cereus
NIRB01000113.1:205-2634	Bacillus cereus
NIRC01000036.1:206-2635	Bacillus cereus
NIRD01000054.1:345-2774	Bacillus cereus
NIRE01000019.1:39283-41712	Bacillus cereus
NISZ01000020.1:247-2676	Bacillus cereus
NITA01000002.1:204-2633	Bacillus cereus
NITB01000044.1:614-3043	Bacillus cereus
NJNO01000035.1:27100-29529	Bacillus cereus
NJPY01000002.1:577760-580189	Bacillus cereus
NJPZ01000011.1:222-2651	Bacillus cereus
NJQE01000007.1:309928-312357	Bacillus cereus
NJQF01000008.1:206389-208818	Bacillus cereus
NJQI01000010.1:205-2634	Bacillus cereus
NJQL01000007.1:551413-553842	Bacillus cereus
NJQM01000003.1:205-2634	Bacillus cereus
NJQN01000018.1:206352-208781	Bacillus cereus
NJQP01000009.1:205-2634	Bacillus cereus
NJQQ01000025.1:205-2634	Bacillus cereus
NJQR01000001.1:205-2634	Bacillus cereus
NKAL01000021.1:202-2631	Bacillus cereus
NKAM01000011.1:208196-210625	Bacillus cereus
NKAN01000009.1:202-2631	Bacillus cereus
NKAO01000030.1:208248-210677	Bacillus cereus
NKAP01000005.1:202-2631	Bacillus cereus
NKAX01000020.1:291-2720	Bacillus cereus
NMYD01000149.1:386268-388697	Bacillus cereus
NMYE01000021.1:344-2773	Bacillus cereus
NMYF01000087.1:344-2773	Bacillus cereus
NMYG01000002.1:27236-29665	Bacillus cereus
NMYH01002299.1:344-2773	Bacillus cereus
NMYI01000009.1:151548-153977	Bacillus cereus
NMYJ01000354.1:144666-147095	Bacillus cereus
NMYK01000085.1:344511-346940	Bacillus cereus
NMYL01000034.1:344-2773	Bacillus cereus
NMYM01000028.1:344-2773	Bacillus cereus
NMYN01000008.1:344-2773	Bacillus cereus
NMYO01001294.1:203455-205884	Bacillus cereus
NMYP01000058.1:93551-95980	Bacillus cereus
NMYQ01004963.1:294-2723	Bacillus cereus
NMYS01000566.1:4784-7213	Bacillus cereus
NMYT01000868.1:3491-5920	Bacillus cereus
NMYU01001570.1:301-2730	Bacillus cereus
NMYV01000638.1:414-2843	Bacillus cereus
NMYW01004637.1:66-2495	Bacillus cereus
NMYX01002412.1:3543-5972	Bacillus cereus
NMYY01001726.1:1864-4293	Bacillus cereus
NMZP01000136.1:300-2729	Bacillus cereus
NTJB01000010.1:833-3262	Bacillus cereus
NTMJ01000004.1:755-3184	Bacillus cereus
NTMK01000003.1:735-3164	Bacillus cereus
NTML01000005.1:780-3209	Bacillus cereus
NTMM01000003.1:765-3194	Bacillus cereus
NTMN01000005.1:775-3204	Bacillus cereus
NTMO01000005.1:762-3191	Bacillus cereus
NTPZ01000045.1:204-2633	Bacillus cereus
NTQA01000030.1:138779-141208	Bacillus cereus
NTQG01000029.1:299066-301495	Bacillus cereus
NTQH01000070.1:229-2658	Bacillus cereus
NTQI01000116.1:230-2659	Bacillus cereus
NTQJ01000001.1:211-2640	Bacillus cereus
NTQL01000097.1:230-2659	Bacillus cereus
NTQN01000024.1:136194-138623	Bacillus cereus
NTQP01000003.1:204-2633	Bacillus cereus
NTQQ01000059.1:230-2659	Bacillus cereus
NTQR01000026.1:37980-40409	Bacillus cereus
NTQS01000014.1:592168-594597	Bacillus cereus
NTQT01000044.1:138821-141250	Bacillus cereus
NTQU01000031.1:230-2659	Bacillus cereus
NTQW01000009.1:43180-45609	Bacillus cereus
NTQX01000012.1:43495-45924	Bacillus cereus
NTQY01000011.1:49369-51798	Bacillus cereus
NTQZ01000021.1:43717-46146	Bacillus cereus
NTRB01000089.1:230-2659	Bacillus cereus
NTRC01000007.1:211-2640	Bacillus cereus
NTRE01000001.1:142351-144780	Bacillus cereus
NTRF01000024.1:43495-45924	Bacillus cereus
NTRG01000011.1:567278-569707	Bacillus cereus
NTRH01000042.1:227-2656	Bacillus cereus
NTRK01000067.1:26988-29417	Bacillus cereus
NTRL01000012.1:43495-45924	Bacillus cereus
NTRR01000014.1:208-2637	Bacillus cereus
NTRW01000081.1:203-2632	Bacillus cereus
NTRX01000012.1:232-2661	Bacillus cereus
NTRY01000076.1:145801-148230	Bacillus cereus
NTRZ01000083.1:211-2640	Bacillus cereus
NTSA01000088.1:43498-45927	Bacillus cereus
NTSG01000037.1:206-2635	Bacillus cereus
NTSH01000009.1:266-2695	Bacillus cereus
NTSJ01000001.1:229-2658	Bacillus cereus
NTSM01000007.1:211-2640	Bacillus cereus
NTSN01000008.1:43495-45924	Bacillus cereus
NTSO01000026.1:204-2633	Bacillus cereus
NTSQ01000005.1:565269-567698	Bacillus cereus
NTST01000185.1:43492-45921	Bacillus cereus
NTSU01000024.1:27007-29436	Bacillus cereus
NTSV01000030.1:142035-144464	Bacillus cereus
NTSW01000065.1:43495-45924	Bacillus cereus
NTSX01000073.1:230-2659	Bacillus cereus
NTSZ01000019.1:56132-58561	Bacillus cereus
NTTA01000057.1:230-2659	Bacillus cereus
NTTB01000039.1:269-2698	Bacillus cereus
NTTC01000045.1:43754-46183	Bacillus cereus
NTTE01000045.1:43523-45952	Bacillus cereus
NTTH01000090.1:26863-29292	Bacillus cereus
NTTI01000027.1:135497-137926	Bacillus cereus
NTTK01000024.1:324278-326707	Bacillus cereus
NTTL01000032.1:204-2633	Bacillus cereus
NTTP01000030.1:43696-46125	Bacillus cereus
NTTS01000007.1:230-2659	Bacillus cereus
NTTU01000007.1:521543-523972	Bacillus cereus
NTTV01000047.1:230-2659	Bacillus cereus
NTUA01000021.1:43495-45924	Bacillus cereus
NTUB01000023.1:44491-46920	Bacillus cereus
NTUC01000002.1:573464-575893	Bacillus cereus
NTUD01000014.1:26862-29291	Bacillus cereus
NTUE01000038.1:44145-46574	Bacillus cereus
NTUG01000021.1:148255-150684	Bacillus cereus
NTUI01000001.1:145606-148035	Bacillus cereus
NTUK01000155.1:227-2656	Bacillus cereus
NTUL01000034.1:230-2659	Bacillus cereus
NTUN01000004.1:247-2676	Bacillus cereus
NTUQ01000055.1:37980-40409	Bacillus cereus
NTUT01000021.1:230-2659	Bacillus cereus
NTUW01000039.1:150603-153032	Bacillus cereus
NTUX01000116.1:26924-29353	Bacillus cereus
NTUY01000016.1:179684-182113	Bacillus cereus
NTUZ01000016.1:211-2640	Bacillus cereus
NTVA01000028.1:136075-138504	Bacillus cereus
NTVD01000032.1:230-2659	Bacillus cereus
NTVE01000018.1:204-2633	Bacillus cereus
NTVF01000064.1:38155-40584	Bacillus cereus
NTVH01000015.1:43495-45924	Bacillus cereus
NTVI01000016.1:205-2634	Bacillus cereus
NTVN01000012.1:247-2676	Bacillus cereus
NTVO01000005.1:79182-81611	Bacillus cereus
NTVR01000022.1:135501-137930	Bacillus cereus
NTVT01000006.1:553480-555909	Bacillus cereus
NTVX01000047.1:247-2676	Bacillus cereus
NTVY01000008.1:43495-45924	Bacillus cereus
NTWA01000171.1:43492-45921	Bacillus cereus
NTWB01000145.1:41645-44074	Bacillus cereus
NTWC01000002.1:204472-206901	Bacillus cereus
NTWE01000051.1:45183-47612	Bacillus cereus
NTWF01000026.1:44382-46811	Bacillus cereus
NTWG01000114.1:43711-46140	Bacillus cereus
NTWI01000036.1:204-2633	Bacillus cereus
NTWK01000063.1:106242-108671	Bacillus cereus
NTWL01000056.1:204-2633	Bacillus cereus
NTWM01000010.1:230-2659	Bacillus cereus
NTWO01000035.1:43495-45924	Bacillus cereus
NTWP01000031.1:247-2676	Bacillus cereus
NTWQ01000092.1:44815-47244	Bacillus cereus
NTWR01000012.1:480831-483260	Bacillus cereus
NTWU01000011.1:210-2639	Bacillus cereus
NTWV01000014.1:231-2660	Bacillus cereus
NTWW01000004.1:204-2633	Bacillus cereus
NTWX01000026.1:204501-206930	Bacillus cereus
NTWZ01000026.1:76107-78536	Bacillus cereus
NTXA01000044.1:230-2659	Bacillus cereus
NTXB01000008.1:204-2633	Bacillus cereus
NTXC01000045.1:246-2675	Bacillus cereus
NTXD01000007.1:117156-119585	Bacillus cereus
NTXE01000027.1:169972-172401	Bacillus cereus
NTXG01000073.1:43495-45924	Bacillus cereus
NTXH01000102.1:247-2676	Bacillus cereus
NTXI01000045.1:204-2633	Bacillus cereus
NTXJ01000060.1:37909-40338	Bacillus cereus
NTXK01000018.1:209-2638	Bacillus cereus
NTXL01000003.1:323807-326236	Bacillus cereus
NTXM01000026.1:230-2659	Bacillus cereus
NTXN01000035.1:43495-45924	Bacillus cereus
NTXP01000035.1:138412-140841	Bacillus cereus
NTXQ01000143.1:204-2633	Bacillus cereus
NTXS01000034.1:42958-45387	Bacillus cereus
NTXU01000008.1:204-2633	Bacillus cereus
NTXV01000002.1:230-2659	Bacillus cereus
NTXW01000086.1:46733-49162	Bacillus cereus
NTXY01000004.1:551812-554241	Bacillus cereus
NTXZ01000036.1:43530-45959	Bacillus cereus
NTYA01000046.1:43496-45925	Bacillus cereus
NTYB01000019.1:497240-499669	Bacillus cereus
NTYC01000054.1:220-2649	Bacillus cereus
NTYD01000056.1:266-2695	Bacillus cereus
NTYE01000014.1:231-2660	Bacillus cereus
NTYJ01000027.1:230-2659	Bacillus cereus
NTYK01000011.1:203391-205820	Bacillus cereus
NTYM01000083.1:44686-47115	Bacillus cereus
NTYN01000139.1:40770-43199	Bacillus cereus
NTYP01000032.1:135279-137708	Bacillus cereus
NTYR01000034.1:230-2659	Bacillus cereus
NTYS01000051.1:43495-45924	Bacillus cereus
NTYT01000023.1:179950-182379	Bacillus cereus
NTYU01000026.1:104283-106712	Bacillus cereus
NTYZ01000004.1:591848-594277	Bacillus cereus
NTZA01000022.1:264871-267300	Bacillus cereus
NTZB01000004.1:324223-326652	Bacillus cereus
NTZC01000004.1:230-2659	Bacillus cereus
NTZF01000018.1:225-2654	Bacillus cereus
NTZH01000051.1:27020-29449	Bacillus cereus
NTZI01000031.1:42966-45395	Bacillus cereus
NTZJ01000025.1:204-2633	Bacillus cereus
NTZL01000014.1:204-2633	Bacillus cereus
NTZM01000100.1:43492-45921	Bacillus cereus
NTZP01000040.1:204-2633	Bacillus cereus
NTZQ01000015.1:43495-45924	Bacillus cereus
NTZR01000018.1:204-2633	Bacillus cereus
NTZS01000021.1:230-2659	Bacillus cereus
NTZU01000010.1:230-2659	Bacillus cereus
NTZV01000012.1:136082-138511	Bacillus cereus
NTZX01000001.1:145638-148067	Bacillus cereus
NTZY01000019.1:230-2659	Bacillus cereus
NTZZ01000032.1:230-2659	Bacillus cereus
NUAN01000090.1:20698-23127	Bacillus cereus
NUDE01000028.1:385434-387863	Bacillus cereus
NUFR01000001.1:528634-531063	Bacillus cereus
NUFS01000073.1:43718-46147	Bacillus cereus
NUFT01000010.1:381579-384008	Bacillus cereus
NUFX01000035.1:249-2678	Bacillus cereus
NUFY01000012.1:43495-45924	Bacillus cereus
NUGC01000023.1:231-2660	Bacillus cereus
NUGE01000035.1:189959-192388	Bacillus cereus
NUGF01000048.1:43496-45925	Bacillus cereus
NUGH01000057.1:220-2649	Bacillus cereus
NUGI01000029.1:229-2658	Bacillus cereus
NUGM01000029.1:145744-148173	Bacillus cereus
NUGN01000031.1:204-2633	Bacillus cereus
NUGO01000054.1:230-2659	Bacillus cereus
NUGR01000010.1:211-2640	Bacillus cereus
NUGX01000022.1:204-2633	Bacillus cereus
NUHA01000086.1:43597-46026	Bacillus cereus
NUHB01000014.1:247-2676	Bacillus cereus
NUHE01000025.1:211-2640	Bacillus cereus
NUHH01000048.1:85790-88219	Bacillus cereus
NUHJ01000020.1:131888-134317	Bacillus cereus
NUHK01000032.1:203-2632	Bacillus cereus
NUHL01000006.1:282896-285325	Bacillus cereus
NUHM01000073.1:206-2635	Bacillus cereus
NUHO01000006.1:205-2634	Bacillus cereus
NUHP01000011.1:82526-84955	Bacillus cereus
NUHR01000001.1:247-2676	Bacillus cereus
NUHV01000002.1:229-2658	Bacillus cereus
NUHX01000013.1:44420-46849	Bacillus cereus
NUHY01000038.1:324562-326991	Bacillus cereus
NUIB01000038.1:229-2658	Bacillus cereus
NUIC01000008.1:546313-548742	Bacillus cereus
NUID01000044.1:76166-78595	Bacillus cereus
NUIE01000054.1:43495-45924	Bacillus cereus
NUIF01000015.1:573829-576258	Bacillus cereus
NUIG01000006.1:145648-148077	Bacillus cereus
NUIH01000041.1:43495-45924	Bacillus cereus
NUIL01000023.1:44168-46597	Bacillus cereus
NUIM01000011.1:217-2646	Bacillus cereus
NUIQ01000163.1:230-2659	Bacillus cereus
NUIS01000009.1:247-2676	Bacillus cereus
NUIT01000001.1:433147-435576	Bacillus cereus
NUIW01000012.1:229-2658	Bacillus cereus
NUIX01000007.1:204-2633	Bacillus cereus
NUIY01000003.1:211-2640	Bacillus cereus
NUIZ01000043.1:43495-45924	Bacillus cereus
NUJB01000005.1:592137-594566	Bacillus cereus
NUJD01000011.1:142345-144774	Bacillus cereus
NUJH01000323.1:15858-18287	Bacillus cereus
NUJI01000017.1:344003-346432	Bacillus cereus
NUJJ01000059.1:230-2659	Bacillus cereus
NUJK01000026.1:220-2649	Bacillus cereus
NUJL01000014.1:204-2633	Bacillus cereus
NUJN01000078.1:43495-45924	Bacillus cereus
NUJO01000053.1:43726-46155	Bacillus cereus
NUJP01000021.1:43494-45923	Bacillus cereus
NUJQ01000029.1:211-2640	Bacillus cereus
NUJS01000016.1:229-2658	Bacillus cereus
NUJU01000010.1:229-2658	Bacillus cereus
NUJY01000094.1:246-2675	Bacillus cereus
NUJZ01000013.1:204-2633	Bacillus cereus
NUKA01000009.1:230-2659	Bacillus cereus
NUKB01000030.1:204-2633	Bacillus cereus
NUKE01000041.1:247-2676	Bacillus cereus
NUKF01000005.1:204234-206663	Bacillus cereus
NUKG01000001.1:76114-78543	Bacillus cereus
NUKL01000026.1:43492-45921	Bacillus cereus
NUKM01000005.1:230-2659	Bacillus cereus
NUKO01000084.1:229-2658	Bacillus cereus
NUKQ01000050.1:230-2659	Bacillus cereus
NUKS01000002.1:133907-136336	Bacillus cereus
NUKY01000022.1:205-2634	Bacillus cereus
NUKZ01000043.1:43719-46148	Bacillus cereus
NULB01000025.1:211-2640	Bacillus cereus
NULC01000004.1:344768-347197	Bacillus cereus
NULD01000004.1:590227-592656	Bacillus cereus
NULE01000019.1:205-2634	Bacillus cereus
NULF01000120.1:43494-45923	Bacillus cereus
NULH01000051.1:104283-106712	Bacillus cereus
NULI01000216.1:40770-43199	Bacillus cereus
NULK01000094.1:42983-45412	Bacillus cereus
NULN01000001.1:544074-546503	Bacillus cereus
NULO01000032.1:230-2659	Bacillus cereus
NULP01000013.1:205-2634	Bacillus cereus
NULQ01000035.1:27162-29591	Bacillus cereus
NULR01000019.1:225-2654	Bacillus cereus
NULT01000012.1:204-2633	Bacillus cereus
NULU01000031.1:230-2659	Bacillus cereus
NULY01000083.1:205-2634	Bacillus cereus
NUME01000016.1:205-2634	Bacillus cereus
NUMF01000017.1:77367-79796	Bacillus cereus
NUMG01000029.1:42244-44673	Bacillus cereus
NUMH01000054.1:205-2634	Bacillus cereus
NUMK01000002.1:204-2633	Bacillus cereus
NUML01000013.1:230-2659	Bacillus cereus
NUMN01000014.1:221684-224113	Bacillus cereus
NUMO01000071.1:43492-45921	Bacillus cereus
NUMP01000026.1:77391-79820	Bacillus cereus
NUMQ01000014.1:231-2660	Bacillus cereus
NUMR01000083.1:98407-100836	Bacillus cereus
NUMS01000017.1:231-2660	Bacillus cereus
NUMT01000013.1:174332-176761	Bacillus cereus
NUMU01000024.1:184339-186768	Bacillus cereus
NUMV01000014.1:204-2633	Bacillus cereus
NUMW01000013.1:141875-144304	Bacillus cereus
NUMY01000002.1:204-2633	Bacillus cereus
NUMZ01000013.1:206066-208495	Bacillus cereus
NUNA01000019.1:204450-206879	Bacillus cereus
NUNB01000063.1:246-2675	Bacillus cereus
NUNC01000028.1:204-2633	Bacillus cereus
NUNE01000037.1:139091-141520	Bacillus cereus
NUNH01000027.1:267-2696	Bacillus cereus
NUNJ01000067.1:204-2633	Bacillus cereus
NUNM01000055.1:246-2675	Bacillus cereus
NUNN01000080.1:68477-70906	Bacillus cereus
NUNO01000006.1:560934-563363	Bacillus cereus
NUNP01000002.1:205-2634	Bacillus cereus
NUNQ01000017.1:75112-77541	Bacillus cereus
NUNS01000003.1:206-2635	Bacillus cereus
NUNT01000016.1:327737-330166	Bacillus cereus
NUNX01000034.1:43260-45689	Bacillus cereus
NUNY01000010.1:566735-569164	Bacillus cereus
NUNZ01000030.1:136192-138621	Bacillus cereus
NUOB01000017.1:133901-136330	Bacillus cereus
NUOD01000005.1:204-2633	Bacillus cereus
NUOE01000029.1:43634-46063	Bacillus cereus
NUOF01000015.1:230-2659	Bacillus cereus
NUOH01000038.1:576046-578475	Bacillus cereus
NUOJ01000015.1:44590-47019	Bacillus cereus
NUOM01000049.1:27104-29533	Bacillus cereus
NUOO01000004.1:264-2693	Bacillus cereus
NUOR01000064.1:43495-45924	Bacillus cereus
NUOT01000016.1:246-2675	Bacillus cereus
NUOX01000057.1:234-2663	Bacillus cereus
NUOY01000014.1:230-2659	Bacillus cereus
NUOZ01000086.1:43495-45924	Bacillus cereus
NUPA01000028.1:116242-118671	Bacillus cereus
NUPC01000051.1:43698-46127	Bacillus cereus
NUPD01000004.1:591798-594227	Bacillus cereus
NUPH01000031.1:204-2633	Bacillus cereus
NUPI01000060.1:43495-45924	Bacillus cereus
NUPJ01000005.1:204489-206918	Bacillus cereus
NUPK01000011.1:178485-180914	Bacillus cereus
NUPL01000012.1:580942-583371	Bacillus cereus
NUPN01000038.1:27001-29430	Bacillus cereus
NUPP01000015.1:254544-256973	Bacillus cereus
NUPQ01000019.1:209-2638	Bacillus cereus
NUPR01000107.1:206349-208778	Bacillus cereus
NUPV01000034.1:42973-45402	Bacillus cereus
NUPX01000056.1:27103-29532	Bacillus cereus
NUPY01000015.1:205-2634	Bacillus cereus
NUQB01000046.1:43495-45924	Bacillus cereus
NUQH01000065.1:44919-47348	Bacillus cereus
NUUR01000053.1:205-2634	Bacillus cereus
NUUU01000021.1:335377-337806	Bacillus cereus
NUUV01000006.1:209736-212165	Bacillus cereus
NUUW01000002.1:325772-328201	Bacillus cereus
NUUY01000002.1:43495-45924	Bacillus cereus
NUVA01000027.1:206-2635	Bacillus cereus
NUVB01000044.1:15817-18246	Bacillus cereus
NUVC01000021.1:204-2633	Bacillus cereus
NUVD01000014.1:145343-147772	Bacillus cereus
NUVG01000006.1:44512-46941	Bacillus cereus
NUVH01000003.1:211-2640	Bacillus cereus
NUVI01000011.1:230-2659	Bacillus cereus
NUVJ01000016.1:205-2634	Bacillus cereus
NUVL01000093.1:229-2658	Bacillus cereus
NUVM01000029.1:57681-60110	Bacillus cereus
NUVN01000012.1:230-2659	Bacillus cereus
NUVQ01000013.1:247-2676	Bacillus cereus
NUVR01000020.1:145640-148069	Bacillus cereus
NUVT01000027.1:224-2653	Bacillus cereus
NUVU01000026.1:43495-45924	Bacillus cereus
NUVV01000012.1:204-2633	Bacillus cereus
NUVZ01000009.1:230-2659	Bacillus cereus
NUWC01000025.1:43523-45952	Bacillus cereus
NUWD01000093.1:35506-37935	Bacillus cereus
NUWE01000017.1:282998-285427	Bacillus cereus
NUWF01000052.1:230-2659	Bacillus cereus
NUWG01000021.1:136091-138520	Bacillus cereus
NUWH01000016.1:443182-445611	Bacillus cereus
NUWJ01000142.1:230-2659	Bacillus cereus
NUWK01000200.1:230-2659	Bacillus cereus
NUWM01000016.1:229-2658	Bacillus cereus
NUWN01000019.1:63293-65722	Bacillus cereus
NUWO01000016.1:138483-140912	Bacillus cereus
NUWP01000049.1:43523-45952	Bacillus cereus
NUWR01000007.1:204-2633	Bacillus cereus
NUWT01000048.1:230-2659	Bacillus cereus
NUWV01000011.1:204-2633	Bacillus cereus
NUWW01000005.1:560297-562726	Bacillus cereus
NUXB01000012.1:206-2635	Bacillus cereus
NUXC01000025.1:148683-151112	Bacillus cereus
NUXD01000011.1:204-2633	Bacillus cereus
NUXF01000012.1:247-2676	Bacillus cereus
NUXG01000011.1:204-2633	Bacillus cereus
NUXI01000032.1:204-2633	Bacillus cereus
NUXJ01000007.1:204-2633	Bacillus cereus
NUXK01000005.1:211-2640	Bacillus cereus
NUXM01000014.1:521542-523971	Bacillus cereus
NUXN01000029.1:204-2633	Bacillus cereus
NUXO01000086.1:43495-45924	Bacillus cereus
NUXP01000012.1:230-2659	Bacillus cereus
NUXQ01000022.1:43754-46183	Bacillus cereus
NUXR01000047.1:43495-45924	Bacillus cereus
NUXS01000013.1:188492-190921	Bacillus cereus
NUXV01000029.1:230-2659	Bacillus cereus
NUXW01000025.1:266-2695	Bacillus cereus
NUXX01000035.1:211-2640	Bacillus cereus
NUXY01000006.1:246-2675	Bacillus cereus
NUXZ01000022.1:325786-328215	Bacillus cereus
NUYA01000024.1:230-2659	Bacillus cereus
NUYB01000004.1:143081-145510	Bacillus cereus
NUYD01000058.1:230-2659	Bacillus cereus
NUYE01000064.1:230-2659	Bacillus cereus
NUYH01000015.1:205-2634	Bacillus cereus
NUYI01000003.1:266-2695	Bacillus cereus
NUYJ01000061.1:97269-99698	Bacillus cereus
NUYK01000023.1:208160-210589	Bacillus cereus
NUYL01000014.1:40060-42489	Bacillus cereus
NUYM01000024.1:43111-45540	Bacillus cereus
NUYN01000007.1:275-2704	Bacillus cereus
NUYO01000001.1:204-2633	Bacillus cereus
NUYR01000005.1:204-2633	Bacillus cereus
NUYT01000003.1:412153-414582	Bacillus cereus
NUYU01000017.1:229-2658	Bacillus cereus
NUYV01000010.1:210-2639	Bacillus cereus
NUYZ01000015.1:136074-138503	Bacillus cereus
NUZA01000014.1:43631-46060	Bacillus cereus
NUZD01000038.1:229-2658	Bacillus cereus
NUZG01000019.1:204-2633	Bacillus cereus
NUZH01000020.1:204-2633	Bacillus cereus
NUZI01000046.1:204-2633	Bacillus cereus
NUZJ01000043.1:43536-45965	Bacillus cereus
NUZK01000024.1:204-2633	Bacillus cereus
NUZL01000055.1:205-2634	Bacillus cereus
NUZM01000022.1:230-2659	Bacillus cereus
NUZN01000026.1:209-2638	Bacillus cereus
NUZO01000041.1:27006-29435	Bacillus cereus
NUZP01000004.1:541533-543962	Bacillus cereus
NUZQ01000015.1:205703-208132	Bacillus cereus
NUZV01000032.1:43597-46026	Bacillus cereus
NUZY01000081.1:42966-45395	Bacillus cereus
NVAA01000010.1:276219-278648	Bacillus cereus
NVAB01000018.1:139443-141872	Bacillus cereus
NVAC01000053.1:43536-45965	Bacillus cereus
NVAD01000081.1:261-2690	Bacillus cereus
NVAF01000041.1:230-2659	Bacillus cereus
NVAG01000031.1:204-2633	Bacillus cereus
NVAH01000030.1:44512-46941	Bacillus cereus
NVAI01000014.1:229-2658	Bacillus cereus
NVAJ01000014.1:203-2632	Bacillus cereus
NVAK01000004.1:205488-207917	Bacillus cereus
NVAL01000044.1:27149-29578	Bacillus cereus
NVAM01000097.1:204-2633	Bacillus cereus
NVAN01000039.1:38949-41378	Bacillus cereus
NVAO01000013.1:260-2689	Bacillus cereus
NVAP01000013.1:268-2697	Bacillus cereus
NVAQ01000033.1:206-2635	Bacillus cereus
NVAR01000018.1:135290-137719	Bacillus cereus
NVAS01000039.1:230-2659	Bacillus cereus
NVAU01000004.1:230-2659	Bacillus cereus
NVAV01000021.1:76107-78536	Bacillus cereus
NVAX01000014.1:142451-144880	Bacillus cereus
NVAY01000017.1:204-2633	Bacillus cereus
NVAZ01000009.1:136085-138514	Bacillus cereus
NVBA01000049.1:206-2635	Bacillus cereus
NVBC01000019.1:138313-140742	Bacillus cereus
NVBD01000006.1:209-2638	Bacillus cereus
NVBE01000015.1:206-2635	Bacillus cereus
NVBF01000046.1:230-2659	Bacillus cereus
NVBG01000024.1:204-2633	Bacillus cereus
NVBI01000013.1:139140-141569	Bacillus cereus
NVBK01000013.1:204-2633	Bacillus cereus
NVBM01000028.1:43523-45952	Bacillus cereus
NVBN01000020.1:75128-77557	Bacillus cereus
NVBO01000311.1:16066-18495	Bacillus cereus
NVBP01000008.1:247-2676	Bacillus cereus
NVBR01000061.1:322663-325092	Bacillus cereus
NVBV01000044.1:247-2676	Bacillus cereus
NVBY01000035.1:204-2633	Bacillus cereus
NVCB01000028.1:205-2634	Bacillus cereus
NVCD01000067.1:204-2633	Bacillus cereus
NVCE01000007.1:583597-586026	Bacillus cereus
NVCG01000030.1:42969-45398	Bacillus cereus
NVCH01000020.1:135292-137721	Bacillus cereus
NVCM01000001.1:43754-46183	Bacillus cereus
NVCN01000001.1:559290-561719	Bacillus cereus
NVCQ01000028.1:42973-45402	Bacillus cereus
NVCS01000004.1:204-2633	Bacillus cereus
NVCT01000041.1:43719-46148	Bacillus cereus
NVCW01000063.1:247-2676	Bacillus cereus
NVCY01000029.1:204-2633	Bacillus cereus
NVDA01000006.1:204-2633	Bacillus cereus
NVDB01000001.1:230-2659	Bacillus cereus
NVDC01000021.1:230-2659	Bacillus cereus
NVDE01000015.1:87529-89958	Bacillus cereus
NVDF01000033.1:204-2633	Bacillus cereus
NVDG01000011.1:247-2676	Bacillus cereus
NVDL01000026.1:43495-45924	Bacillus cereus
NVDN01000027.1:43750-46179	Bacillus cereus
NVDO01000030.1:230-2659	Bacillus cereus
NVDQ01000052.1:42967-45396	Bacillus cereus
NVDR01000008.1:266-2695	Bacillus cereus
NVDS01000011.1:323738-326167	Bacillus cereus
NVDT01000024.1:247-2676	Bacillus cereus
NVDW01000152.1:43494-45923	Bacillus cereus
NVDZ01000018.1:26847-29276	Bacillus cereus
NVEB01000062.1:92011-94440	Bacillus cereus
NVEI01000028.1:49392-51821	Bacillus cereus
NVEJ01000001.1:230-2659	Bacillus cereus
NVEM01000018.1:43741-46170	Bacillus cereus
NVEQ01000027.1:205-2634	Bacillus cereus
NVFF01000031.1:212-2641	Bacillus cereus
NVJP01000071.1:43489-45918	Bacillus cereus
NVKE01000081.1:144540-146969	Bacillus cereus
NVKF01000004.1:230-2659	Bacillus cereus
NVKH01000046.1:38155-40584	Bacillus cereus
NVKL01000009.1:204-2633	Bacillus cereus
NVKM01000024.1:194310-196739	Bacillus cereus
NVKO01000029.1:291-2720	Bacillus cereus
NVKP01000043.1:230-2659	Bacillus cereus
NVKT01000015.1:46728-49157	Bacillus cereus
NVKV01000189.1:43507-45936	Bacillus cereus
NVLA01000020.1:230-2659	Bacillus cereus
NVLB01000018.1:204-2633	Bacillus cereus
NVLC01000029.1:43507-45936	Bacillus cereus
NVLD01000043.1:136093-138522	Bacillus cereus
NVLF01000039.1:204-2633	Bacillus cereus
NVLG01000053.1:204-2633	Bacillus cereus
NVLJ01000019.1:211-2640	Bacillus cereus
NVLK01000004.1:136233-138662	Bacillus cereus
NVLL01000020.1:230-2659	Bacillus cereus
NVLQ01000009.1:207809-210238	Bacillus cereus
NVLT01000005.1:366833-369262	Bacillus cereus
NVLV01000040.1:230-2659	Bacillus cereus
NVLW01000033.1:206-2635	Bacillus cereus
NVLY01000011.1:204442-206871	Bacillus cereus
NVLZ01000019.1:204-2633	Bacillus cereus
NVMB01000044.1:230-2659	Bacillus cereus
NVMC01000068.1:204-2633	Bacillus cereus
NVMI01000015.1:220552-222981	Bacillus cereus
NVMJ01000103.1:230-2659	Bacillus cereus
NVML01000006.1:226-2655	Bacillus cereus
NVMM01000035.1:230-2659	Bacillus cereus
NVMN01000031.1:150418-152847	Bacillus cereus
NVMO01000002.1:266-2695	Bacillus cereus
NVMP01000033.1:204520-206949	Bacillus cereus
NVMQ01000002.1:204-2633	Bacillus cereus
NVMR01000032.1:127137-129566	Bacillus cereus
NVMS01000009.1:43536-45965	Bacillus cereus
NVMX01000035.1:229-2658	Bacillus cereus
NVMY01000067.1:229-2658	Bacillus cereus
NVMZ01000053.1:210-2639	Bacillus cereus
NVNB01000036.1:230-2659	Bacillus cereus
NVNC01000102.1:230-2659	Bacillus cereus
NVND01000016.1:231-2660	Bacillus cereus
NVNG01000002.1:247-2676	Bacillus cereus
NVNI01000016.1:136085-138514	Bacillus cereus
NVNJ01000069.1:211-2640	Bacillus cereus
NVNK01000005.1:589552-591981	Bacillus cereus
NVNM01000145.1:227-2656	Bacillus cereus
NVNN01000036.1:230-2659	Bacillus cereus
NVNO01000039.1:229-2658	Bacillus cereus
NVNQ01000034.1:42969-45398	Bacillus cereus
PCNX01000005.1:282-2711	Bacillus cereus
PCNY01000005.1:562188-564617	Bacillus cereus
PHHT01000002.1:333-2762	Bacillus cereus
PHHU01000003.1:333-2762	Bacillus cereus
PHQW02000006.1:304-2733	Bacillus cereus
PIYQ01000022.1:320-2749	Bacillus cereus
PKRK01000005.1:252594-255023	Bacillus cereus
PPFT01000007.1:26926-29355	Bacillus cereus
PVON01000004.1:26851-29280	Bacillus cereus
PVRX01000062.1:279-2708	Bacillus cereus
QFWR01000003.1:354-2783	Bacillus cereus
QHHK01000001.1:329-2758	Bacillus cereus
QNGD03000004.1:439568-441997	Bacillus cereus
QSMZ01000024.1:126006-128435	Bacillus cereus
QSNA01000001.1:4044047-4046476	Bacillus cereus
QSNB01000004.1:419605-422034	Bacillus cereus
QSUV01000004.1:246939-249368	Bacillus cereus
QSVI01000002.1:257-2686	Bacillus cereus
SAUQ01000001.1:6196-8625	Bacillus cereus
SBHQ01000019.1:392-2821	Bacillus cereus
SJQB01000010.1:326-2755	Bacillus cereus
SJQF01000003.1:364-2793	Bacillus cereus
SMDL01000004.1:323-2752	Bacillus cereus
SNQO01000120.1:254-2683	Bacillus cereus
SZNU01000184.1:221-2650	Bacillus cereus
SZNV01000241.1:25252-27681	Bacillus cereus
SZNW01000270.1:222-2651	Bacillus cereus
SZNX01000083.1:223-2652	Bacillus cereus
SZNY01000210.1:26875-29304	Bacillus cereus
SZNZ01000261.1:26875-29304	Bacillus cereus
SZOA01000029.1:26881-29310	Bacillus cereus
SZOB01000293.1:26875-29304	Bacillus cereus
SZOE01000374.1:234-2663	Bacillus cereus
SZOF01000401.1:232-2661	Bacillus cereus
SZOG01000115.1:26877-29306	Bacillus cereus
SZOH01000051.1:216-2645	Bacillus cereus
SZOI01000095.1:26886-29315	Bacillus cereus
SZOJ01000136.1:26877-29306	Bacillus cereus
SZOK01000303.1:9594-12023	Bacillus cereus
UAPX01000022.1:792-3221	Bacillus cereus
UAPY01000015.1:566863-569292	Bacillus cereus
UFSU01000001.1:2617452-2619881	Bacillus cereus
VDDR01000015.1:136482-138911	Bacillus cereus
VDNI01000017.1:109743-112172	Bacillus cereus
VDQD01000003.1:290-2719	Bacillus cereus
VDRL01000004.1:547314-549743	Bacillus cereus
VDRM01000005.1:290-2719	Bacillus cereus
VDSJ01000004.1:573954-576383	Bacillus cereus
VDSM01000004.1:539-2968	Bacillus cereus
VDYX01000003.1:539-2968	Bacillus cereus
VEBL01000003.1:507302-509731	Bacillus cereus
VEBY01000016.1:290-2719	Bacillus cereus
VECM01000008.1:290-2719	Bacillus cereus
VEDW01000005.1:305-2734	Bacillus cereus
VEFJ01000005.1:570072-572501	Bacillus cereus
VEGO01000006.1:246680-249109	Bacillus cereus
VEHB01000004.1:563-2992	Bacillus cereus
VEIG01000003.1:553-2982	Bacillus cereus
VEIQ01000015.1:304-2733	Bacillus cereus
VEPO01000027.1:43688-46117	Bacillus cereus
VEPP01000002.1:584540-586969	Bacillus cereus
VEPQ01000004.1:486625-489054	Bacillus cereus
VEPR01000003.1:553-2982	Bacillus cereus
VEPS01000233.1:304-2733	Bacillus cereus
VEPT01000008.1:304-2733	Bacillus cereus
VSSM01000003.1:578970-581399	Bacillus cereus
VTQQ01000015.1:44759-47188	Bacillus cereus
VTQW01000006.1:549-2978	Bacillus cereus
VTRD01000021.1:290-2719	Bacillus cereus
VVXM01000025.1:56126-58555	Bacillus cereus
WBOZ01000006.1:125944-128373	Bacillus cereus
WBPA01000003.1:341-2770	Bacillus cereus
WBPB01000072.1:384852-387281	Bacillus cereus
WBPC01000027.1:536-2965	Bacillus cereus
WBPE01000025.1:450365-452794	Bacillus cereus
WBPH01000013.1:223869-226298	Bacillus cereus
WBPI01000003.1:321-2750	Bacillus cereus
WBPJ01000005.1:419531-421960	Bacillus cereus
WBPK01000040.1:132805-135234	Bacillus cereus
WBPL01000005.1:127134-129563	Bacillus cereus
WBPM01000016.1:59721-62150	Bacillus cereus
WBPN01000040.1:350283-352712	Bacillus cereus
WBPO01000025.1:786807-789236	Bacillus cereus
WBPP01000045.1:657025-659454	Bacillus cereus
AUCK01000007.1:1957-4377	Bacillus chagannorensis
CP041305.1:1886124-1888541	Bacillus ciccensis
BCVE01000003.1:368792-371194	Bacillus circulans
CP026031.1:3930134-3932536	Bacillus circulans
CP026033.1:3226872-3229274	Bacillus circulans
CP053315.1:7330-9732	Bacillus circulans
LDPH01000039.1:33209-35611	Bacillus circulans
NPBG01000048.1:1563-3965	Bacillus circulans
NPBO01000072.1:1637-4039	Bacillus circulans
NPBQ01000126.1:1633-4035	Bacillus circulans
NPBT01000028.1:30199-32601	Bacillus circulans
RIBP01000004.1:1030437-1032833	Bacillus circulans
UAPZ01000007.1:1006445-1008847	Bacillus circulans
VIVZ01000006.1:277940-280342	Bacillus circulans
WTKL01000076.1:30226-32628	Bacillus circulans
AP006627.1:6675-9062	Bacillus clausii
BCXJ01000001.1:2596-4983	Bacillus clausii
CP012475.1:2017570-2019957	Bacillus clausii
CP019985.1:1361260-1363647	Bacillus clausii
JABBNL010000018.1:2933-5320	Bacillus clausii
JABFCU010000005.1:469733-472120	Bacillus clausii
JABFCV010000005.1:469733-472120	Bacillus clausii
JABFCW010000005.1:469733-472120	Bacillus clausii
JABJVW010000005.1:469733-472120	Bacillus clausii
LATY01000013.1:2620-5007	Bacillus clausii
NFZO01000010.1:2595-4982	Bacillus clausii
NPBN01000015.1:2478-4865	Bacillus clausii
NPBS01000108.1:28598-30985	Bacillus clausii
NPBW01000011.1:2460-4847	Bacillus clausii
NPBX01000100.1:2478-4865	Bacillus clausii
NPCA01000010.1:127428-129815	Bacillus clausii
NPCB01000062.1:2478-4865	Bacillus clausii
NPCC01000039.1:28798-31185	Bacillus clausii
NPCD01000043.1:38197-40584	Bacillus clausii
NPCE01000090.1:2478-4865	Bacillus clausii
NPCF01000100.1:2478-4865	Bacillus clausii
NPCG01000032.1:151566-153953	Bacillus clausii
NPCH01000130.1:43615-46002	Bacillus clausii
NPDF01000047.1:1623-4010	Bacillus clausii
NPMP01000012.1:2481-4868	Bacillus clausii
PZQP01000176.1:2503-4890	Bacillus clausii
AFWM01000121.1:1590-4001	Bacillus coagulans
ALAS01000296.1:5138-7549	Bacillus coagulans
ANAP01000046.1:52612-55023	Bacillus coagulans
ANAQ01000094.1:1461-3872	Bacillus coagulans
ATUM01000092.1:1783-4194	Bacillus coagulans
AXVW01000005.1:1913-4324	Bacillus coagulans
CABJCT010000019.1:45658-48069	Bacillus coagulans
CADBNU010000070.1:1608-4016	Bacillus coagulans
CP002472.1:7066-9477	Bacillus coagulans
CP003056.1:1382225-1384636	Bacillus coagulans
CP009709.1:2213258-2215669	Bacillus coagulans
CP010525.1:3616902-3619313	Bacillus coagulans
CP011939.1:1099271-1101682	Bacillus coagulans
CP017888.1:2851707-2854118	Bacillus coagulans
CP022701.1:3628163-3630574	Bacillus coagulans
CP025437.1:6670-9081	Bacillus coagulans
CP026649.1:6685-9096	Bacillus coagulans
CP033687.1:1149795-1152206	Bacillus coagulans
CP035305.1:2798878-2801289	Bacillus coagulans
CP051674.1:938076-940487	Bacillus coagulans
FQUB01000087.1:1845-4256	Bacillus coagulans
JAABON010000021.1:1664-4075	Bacillus coagulans
JABBFU010000027.1:107820-110231	Bacillus coagulans
JPSK01000064.1:1634-4045	Bacillus coagulans
JSVI01000008.1:33252-35663	Bacillus coagulans
JZDH01000062.1:1596-4007	Bacillus coagulans
KQ955817.1:41701-44112	Bacillus coagulans
LBMQ01000007.1:91144-93555	Bacillus coagulans
LQYG01000069.1:124193-126604	Bacillus coagulans
LQYH01000077.1:1908-4319	Bacillus coagulans
LQYI01000013.1:41483-43894	Bacillus coagulans
LQYJ01000030.1:1637-4048	Bacillus coagulans
NFZN01000017.1:1677-4088	Bacillus coagulans
QPFA01000001.1:2369247-2371658	Bacillus coagulans
QRUS01000016.1:45677-48088	Bacillus coagulans
QRUW01000019.1:45658-48069	Bacillus coagulans
SMSP01000052.1:1932-4343	Bacillus coagulans
WMBS01000021.1:2027-4438	Bacillus coagulans
ABFU01000001.1:1527-3941	Bacillus coahuilensis
LDYF01000001.1:1967-4393	Bacillus coahuilensis
LDYG01000001.1:1799-4225	Bacillus coahuilensis
BCUW01000046.1:1711-4137	Bacillus cohnii
CP018866.1:4602305-4604731	Bacillus cohnii
PGVE01000078.1:312-2714	Bacillus cucumis
CP000764.1:6711-9137	Bacillus cytotoxicus
CP024096.1:6707-9133	Bacillus cytotoxicus
CP024098.1:6707-9133	Bacillus cytotoxicus
CP024101.1:6707-9133	Bacillus cytotoxicus
CP024104.1:6707-9133	Bacillus cytotoxicus
CP024107.1:6707-9133	Bacillus cytotoxicus
CP024109.1:6711-9137	Bacillus cytotoxicus
CP024111.1:6707-9133	Bacillus cytotoxicus
CP024113.1:6707-9133	Bacillus cytotoxicus
CP024116.1:6707-9133	Bacillus cytotoxicus
CP024120.1:6707-9133	Bacillus cytotoxicus
FMIK01000064.1:36102-38528	Bacillus cytotoxicus
FMJN01000047.1:35893-38319	Bacillus cytotoxicus
JYPG01000025.1:95709-98135	Bacillus cytotoxicus
FNIL01000005.1:2253-4667	Bacillus daliensis
WBOS01000013.1:116370-118778	Bacillus depressus
PGUY01000038.1:2322-4739	Bacillus deserti
BCUX01000066.1:19234-21630	Bacillus drentensis
KV440952.1:439821-442217	Bacillus drentensis
KV440946.1:21121-23529	Bacillus eiseniae
FMAU01000007.1:99939-102338	Bacillus enclensis
KQ758488.1:99939-102338	Bacillus enclensis
FOXX01000012.1:1718-4120	Bacillus endophyticus
LTAP01000034.1:448254-450656	Bacillus endophyticus
LVYK01000057.1:1403-3805	Bacillus endophyticus
LVYL01000024.1:1403-3805	Bacillus endophyticus
LWAG01000064.1:1473-3875	Bacillus endophyticus
LWAI01000008.1:1402-3804	Bacillus endophyticus
RPHD01000008.1:1125-3527	Bacillus endophyticus
WBOY01000012.1:1680-4082	Bacillus endophyticus
VYKL01000045.1:146495-148909	Bacillus endozanthoxylicus
LMCA01000061.1:2113-4515	Bacillus farraginis
BCVG01000012.1:64645-67047	Bacillus fastidiosus
ALIM01000035.1:1486-3888	Bacillus filamentosus
CP011974.1:6720-9122	Bacillus filamentosus
FXAJ01000008.1:1488-3890	Bacillus filamentosus
MWSI01000008.1:1488-3890	Bacillus filamentosus
NQYF01000001.1:3091644-3094046	Bacillus filamentosus
APVL01000003.1:340067-342472	Bacillus firmus
BCUY01000053.1:1479-3884	Bacillus firmus
LDWQ01000037.1:1505-3910	Bacillus firmus
QNSF01000024.1:1698-4097	Bacillus firmus
UFTC01000001.1:6706-9111	Bacillus firmus
VDEM01000029.1:45336-47741	Bacillus firmus
BCVD01000074.1:16175-18595	Bacillus flexus
CP016790.1:167974-170394	Bacillus flexus
CP040367.1:26773-29193	Bacillus flexus
JANV01000028.1:338-2758	Bacillus flexus
NJQU01000046.1:397-2817	Bacillus flexus
QWLS01000079.1:395-2815	Bacillus flexus
VEEF01000029.1:43765-46185	Bacillus flexus
VEEH01000028.1:381-2801	Bacillus flexus
CP033044.1:1552612-1555011	Bacillus foraminis
SLVV01000008.1:1714-4113	Bacillus foraminis
KB894697.1:480-2879	Bacillus fordii
QYTU02000023.1:2357-4768	Bacillus fortis
VDTW01000069.1:361-2772	Bacillus fortis
VDUJ01000075.1:361-2772	Bacillus fortis
VDUN01000025.1:49393-51804	Bacillus fortis
VEJS01000023.1:434-2845	Bacillus fortis
VEJT01000074.1:14394-16805	Bacillus fortis
VEKO01000073.1:14394-16805	Bacillus fortis
VEKZ01000022.1:361-2772	Bacillus fortis
VEMC01000068.1:14408-16819	Bacillus fortis
VEME01000027.1:375-2786	Bacillus fortis
VEMG01000028.1:49407-51818	Bacillus fortis
VEMQ01000030.1:375-2786	Bacillus fortis
VEMR01000027.1:375-2786	Bacillus fortis
LR134328.1:4342241-4344652	Bacillus freudenreichii
BCUZ01000007.1:61084-63483	Bacillus fumarioli
SCFM01000019.1:462-2885	Bacillus funiculus
JOTM01000002.1:579745-582174	Bacillus gaemokensis
LTAQ01000012.1:292-2721	Bacillus gaemokensis
LDJR01000011.1:3185-5587	Bacillus galactosidilyticus
CP017070.1:2880246-2882648	Bacillus gibsonii
JAAIWK010000001.1:307071-309482	Bacillus ginsengihumi
JAGM01000035.1:1703-4114	Bacillus ginsengihumi
JRUN01000035.1:36756-39167	Bacillus ginsengihumi
QVTD01000010.1:237798-240191	Bacillus glennii
CP023481.1:3021047-3023449	Bacillus glycinifermentans
CP035232.1:6573-8975	Bacillus glycinifermentans
LECV01000058.1:227-2629	Bacillus glycinifermentans
LECW02000045.1:245-2647	Bacillus glycinifermentans
LT603683.1:6573-8975	Bacillus glycinifermentans
CP012600.1:3562514-3564928	Bacillus gobiensis
KV440945.1:184613-187018	Bacillus gottheilii
LT800494.1:89967-92372	Bacillus gottheilii
JABMCR010000146.1:6360-8714	Bacillus haikouensis
KV917375.1:91364-93784	Bacillus halmapalus
BA000004.3:7074-9473	Bacillus halodurans
CP040441.1:7067-9466	Bacillus halodurans
SNUY01000035.1:26705-29104	Bacillus halodurans
KV917371.1:1463568-1465994	Bacillus halosaccharovorans
ASJT01000114.1:33269-35686	Bacillus halotolerans
CP029364.1:2000198-2002615	Bacillus halotolerans
CP041357.1:1529945-1532362	Bacillus halotolerans
LPVD01000022.1:397-2814	Bacillus halotolerans
LPVE01000021.1:263-2680	Bacillus halotolerans
LPVF01000008.1:1024221-1026638	Bacillus halotolerans
LUUT01000004.1:1024406-1026823	Bacillus halotolerans
MBQV01000022.1:459-2876	Bacillus halotolerans
MLCY01000008.1:193295-195712	Bacillus halotolerans
NERK01000024.1:532078-534495	Bacillus halotolerans
PEOF01000017.1:197751-200168	Bacillus halotolerans
PGUV01000001.1:87-2504	Bacillus halotolerans
PVQP01000019.1:17568-19985	Bacillus halotolerans
PVQQ01000001.1:1079798-1082215	Bacillus halotolerans
PVWC01000004.1:424275-426692	Bacillus halotolerans
PVXA01000004.1:442745-445162	Bacillus halotolerans
PVXB01000004.1:442745-445162	Bacillus halotolerans
PVXC01000004.1:442745-445162	Bacillus halotolerans
PVXD01000004.1:340727-343144	Bacillus halotolerans
AZYP01000057.1:19891-22308	Bacillus haynesii
MRBL01000012.1:647-3064	Bacillus haynesii
BAUU01000033.1:1591-4002	Bacillus hemicellulosilyticus
BAZO01000033.1:1591-4002	Bacillus hemicellulosilyticus
NJGA01000067.1:9581-11989	Bacillus hisashii
CP020880.1:6247-8661	Bacillus horikoshii
KV440964.1:545569-547989	Bacillus horikoshii
LQXN01000063.1:346170-348584	Bacillus horikoshii
VTET01000008.1:352444-354858	Bacillus horikoshii
VTEU01000002.1:2424-4838	Bacillus horikoshii
VTEV01000002.1:6215-8629	Bacillus horikoshii
KV440944.1:3363798-3366215	Bacillus horneckiae
PISD01000090.1:15494-17902	Bacillus horneckiae
LMBW01000004.1:1554-3947	Bacillus humi
SWFM01000008.1:576-2987	Bacillus hwajinpoensis
WMEY01000001.1:937921-940332	Bacillus hwajinpoensis
WKKF01000002.1:1638-4064	Bacillus idriensis
JGVU02000005.1:65192-67606	Bacillus indicus
JNVC02000013.1:1598-4012	Bacillus indicus
CP006643.1:7361-9754	Bacillus infantis
NKAY01000004.1:151376-153787	Bacillus infantis
SEHK01000006.1:1586-3979	Bacillus infantis
VTER01000010.1:2658-5051	Bacillus infantis
VTES01000003.1:826735-829128	Bacillus infantis
CP011051.1:1980050-1982464	Bacillus intestinalis
KN049967.1:2058975-2061389	Bacillus intestinalis
LSMU01000022.1:382-2784	Bacillus intestinalis
MUXL01000002.1:570370-572772	Bacillus intestinalis
MWZB01000065.1:498935-501337	Bacillus intestinalis
NKAK01000010.1:525-2927	Bacillus intestinalis
VBUQ01000021.1:6764-9178	Bacillus intestinalis
CABKTJ010000089.1:9620-12052	Bacillus jeddahensis
CCAS010000089.1:9620-12052	Bacillus jeddahensis
CP025025.1:4468218-4470629	Bacillus jeotgali
FVZC01000008.1:1745-4156	Bacillus jeotgali
CP022983.1:2081232-2083634	Bacillus kochii
LILC01000015.1:339-2759	Bacillus koreensis
BCVH01000031.1:32629-35028	Bacillus korlensis
KE387244.1:1949-4369	Bacillus kribbensis
BCVW01000030.1:19570-21981	Bacillus krulwichiae
CP020814.1:6416-8827	Bacillus krulwichiae
SWBM01000002.1:1891-4296	Bacillus kyonggiensis
PDOF01000003.1:713606-716002	Bacillus lacisalsi
WKKI01000055.1:15599-18010	Bacillus lacus
CP003923.1:3880970-3883360	Bacillus lehensis
SNUX01000004.1:772204-774594	Bacillus lehensis
BCVC01000006.1:1629-4037	Bacillus lentus
LS483476.1:6684-9092	Bacillus lentus
AE017333.1:6909-9326	Bacillus licheniformis
AJLV01000020.1:378-2795	Bacillus licheniformis
AJLW01000008.1:386-2803	Bacillus licheniformis
AMWQ01000146.1:58828-61245	Bacillus licheniformis
AVEZ01000001.1:7105-9522	Bacillus licheniformis
AZSL01000007.1:376-2793	Bacillus licheniformis
AZSM01000014.1:42272-44689	Bacillus licheniformis
AZSX01000006.1:433266-435683	Bacillus licheniformis
AZSY01000029.1:256-2673	Bacillus licheniformis
AZSZ01000002.1:185677-188094	Bacillus licheniformis
BEXU01000002.1:393041-395458	Bacillus licheniformis
CADBUG010000147.1:38286-40703	Bacillus licheniformis
CM007615.1:4241003-4243420	Bacillus licheniformis
CP000002.3:7105-9522	Bacillus licheniformis
CP012110.1:7105-9522	Bacillus licheniformis
CP014781.1:7105-9522	Bacillus licheniformis
CP014793.1:2810492-2812909	Bacillus licheniformis
CP014794.1:3766523-3768940	Bacillus licheniformis
CP014795.1:2401656-2404073	Bacillus licheniformis
CP014842.1:105115-107532	Bacillus licheniformis
CP017247.1:6599-9016	Bacillus licheniformis
CP021669.1:3604210-3606627	Bacillus licheniformis
CP021677.1:6599-9016	Bacillus licheniformis
CP021970.1:6599-9016	Bacillus licheniformis
CP022477.1:4280065-4282482	Bacillus licheniformis
CP023729.1:6644-9061	Bacillus licheniformis
CP025226.1:3875489-3877906	Bacillus licheniformis
CP026522.1:4221195-4223612	Bacillus licheniformis
CP026673.1:2453401-2455818	Bacillus licheniformis
CP027789.1:7105-9522	Bacillus licheniformis
CP031126.1:6599-9016	Bacillus licheniformis
CP032538.1:695450-697867	Bacillus licheniformis
CP033218.1:1270785-1273202	Bacillus licheniformis
CP034569.1:6599-9016	Bacillus licheniformis
CP035188.1:6599-9016	Bacillus licheniformis
CP035228.1:6599-9016	Bacillus licheniformis
CP035404.1:6599-9016	Bacillus licheniformis
CP035405.1:6599-9016	Bacillus licheniformis
CP038186.1:209372-211789	Bacillus licheniformis
CP041154.1:6698-9115	Bacillus licheniformis
CP042252.1:1595970-1598387	Bacillus licheniformis
CP045814.1:6599-9016	Bacillus licheniformis
FOFE01000003.1:534-2951	Bacillus licheniformis
FWEZ01000004.1:1009554-1011971	Bacillus licheniformis
JAACZZ010000010.1:216992-219409	Bacillus licheniformis
JFYM01000008.1:375-2792	Bacillus licheniformis
JYBQ01000001.1:783999-786416	Bacillus licheniformis
JYGX01000019.1:491642-494059	Bacillus licheniformis
JYHT01000027.1:51221-53638	Bacillus licheniformis
KV441612.1:372-2789	Bacillus licheniformis
LKPM01000004.1:62-2479	Bacillus licheniformis
LKPN01000025.1:31237-33654	Bacillus licheniformis
LKPQ01000006.1:488738-491155	Bacillus licheniformis
LQYK01000055.1:42371-44788	Bacillus licheniformis
LQYL01000021.1:677991-680408	Bacillus licheniformis
LQYM01000024.1:491572-493989	Bacillus licheniformis
LQYQ01000010.1:361-2778	Bacillus licheniformis
LR134165.1:2057771-2060110	Bacillus licheniformis
LR134392.1:6598-9015	Bacillus licheniformis
LR698983.1:6599-9016	Bacillus licheniformis
LWKC01000135.1:16368-18785	Bacillus licheniformis
LWKD01000035.1:71155-73572	Bacillus licheniformis
LWKE01000057.1:259326-261743	Bacillus licheniformis
LWKF01000163.1:96895-99312	Bacillus licheniformis
LYUH01000010.1:639-3056	Bacillus licheniformis
MEDB01000001.1:460-2877	Bacillus licheniformis
MEDC01000001.1:460-2877	Bacillus licheniformis
MEDD01000002.1:455-2872	Bacillus licheniformis
MIPQ01000030.1:225820-228237	Bacillus licheniformis
[truncated: 3,063 more rows]

## Sheet: Table S4
>gyrA_3F1		>gyrA_3R1
TACGCAATGAGCATAATCGT		TTCGTAGCCATACCAACAGC
>gyrA_3F2		>gyrA_3R2
TACGCAATGAGCATAATTGT		TTGGTAGCCATACCAACAGC
>gyrA_3F3		>gyrA_3R3
TACGCAATGAGCATCATCGT		TTTGTAGCCATACCAACAGC
>gyrA_3F4		>gyrA_3R4
TACGCAATGAGCATCATTGT		TTCGTCGCCATACCAACAGC
>gyrA_3F5		>gyrA_3R5
TACGCAATGAGCATTATCGT		TTGGTCGCCATACCAACAGC
>gyrA_3F6		>gyrA_3R6
TACGCAATGAGCATTATTGT		TTTGTCGCCATACCAACAGC
>gyrA_3F7		>gyrA_3R7
TACGCAATGAGCGTAATCGT		TTCGTGGCCATACCAACAGC
>gyrA_3F8		>gyrA_3R8
TACGCAATGAGCGTAATTGT		TTGGTGGCCATACCAACAGC
>gyrA_3F9		>gyrA_3R9
TACGCAATGAGCGTCATCGT		TTTGTGGCCATACCAACAGC
>gyrA_3F10		>gyrA_3R10
TACGCAATGAGCGTCATTGT		TTCGTTGCCATACCAACAGC
>gyrA_3F11		>gyrA_3R11
TACGCAATGAGCGTTATCGT		TTGGTTGCCATACCAACAGC
>gyrA_3F12		>gyrA_3R12
TACGCAATGAGCGTTATTGT		TTTGTTGCCATACCAACAGC
>gyrA_3F13		>gyrA_3R13
TACGCAATGAGTATAATCGT		TTCGTAGCCATCCCAACAGC
>gyrA_3F14		>gyrA_3R14
TACGCAATGAGTATAATTGT		TTGGTAGCCATCCCAACAGC
>gyrA_3F15		>gyrA_3R15
TACGCAATGAGTATCATCGT		TTTGTAGCCATCCCAACAGC
>gyrA_3F16		>gyrA_3R16
TACGCAATGAGTATCATTGT		TTCGTCGCCATCCCAACAGC
>gyrA_3F17		>gyrA_3R17
TACGCAATGAGTATTATCGT		TTGGTCGCCATCCCAACAGC
>gyrA_3F18		>gyrA_3R18
TACGCAATGAGTATTATTGT		TTTGTCGCCATCCCAACAGC
>gyrA_3F19		>gyrA_3R19
TACGCAATGAGTGTAATCGT		TTCGTGGCCATCCCAACAGC
>gyrA_3F20		>gyrA_3R20
TACGCAATGAGTGTAATTGT		TTGGTGGCCATCCCAACAGC
>gyrA_3F21		>gyrA_3R21
TACGCAATGAGTGTCATCGT		TTTGTGGCCATCCCAACAGC
>gyrA_3F22		>gyrA_3R22
TACGCAATGAGTGTCATTGT		TTCGTTGCCATCCCAACAGC
>gyrA_3F23		>gyrA_3R23
TACGCAATGAGTGTTATCGT		TTGGTTGCCATCCCAACAGC
>gyrA_3F24		>gyrA_3R24
TACGCAATGAGTGTTATTGT		TTTGTTGCCATCCCAACAGC
>gyrA_3F25		>gyrA_3R25
TACGCGATGAGCATAATCGT		TTCGTAGCCATTCCAACAGC
>gyrA_3F26		>gyrA_3R26
TACGCGATGAGCATAATTGT		TTGGTAGCCATTCCAACAGC
>gyrA_3F27		>gyrA_3R27
TACGCGATGAGCATCATCGT		TTTGTAGCCATTCCAACAGC
>gyrA_3F28		>gyrA_3R28
TACGCGATGAGCATCATTGT		TTCGTCGCCATTCCAACAGC
>gyrA_3F29		>gyrA_3R29
TACGCGATGAGCATTATCGT		TTGGTCGCCATTCCAACAGC
>gyrA_3F30		>gyrA_3R30
TACGCGATGAGCATTATTGT		TTTGTCGCCATTCCAACAGC
>gyrA_3F31		>gyrA_3R31
TACGCGATGAGCGTAATCGT		TTCGTGGCCATTCCAACAGC
>gyrA_3F32		>gyrA_3R32
TACGCGATGAGCGTAATTGT		TTGGTGGCCATTCCAACAGC
>gyrA_3F33		>gyrA_3R33
TACGCGATGAGCGTCATCGT		TTTGTGGCCATTCCAACAGC
>gyrA_3F34		>gyrA_3R34
TACGCGATGAGCGTCATTGT		TTCGTTGCCATTCCAACAGC
>gyrA_3F35		>gyrA_3R35
TACGCGATGAGCGTTATCGT		TTGGTTGCCATTCCAACAGC
>gyrA_3F36		>gyrA_3R36
TACGCGATGAGCGTTATTGT		TTTGTTGCCATTCCAACAGC
>gyrA_3F37		>gyrA_3R37
TACGCGATGAGTATAATCGT		TTCGTAGCCATACCGACAGC
>gyrA_3F38		>gyrA_3R38
TACGCGATGAGTATAATTGT		TTGGTAGCCATACCGACAGC
>gyrA_3F39		>gyrA_3R39
TACGCGATGAGTATCATCGT		TTTGTAGCCATACCGACAGC
>gyrA_3F40		>gyrA_3R40
TACGCGATGAGTATCATTGT		TTCGTCGCCATACCGACAGC
>gyrA_3F41		>gyrA_3R41
TACGCGATGAGTATTATCGT		TTGGTCGCCATACCGACAGC
>gyrA_3F42		>gyrA_3R42
TACGCGATGAGTATTATTGT		TTTGTCGCCATACCGACAGC
>gyrA_3F43		>gyrA_3R43
TACGCGATGAGTGTAATCGT		TTCGTGGCCATACCGACAGC
>gyrA_3F44		>gyrA_3R44
TACGCGATGAGTGTAATTGT		TTGGTGGCCATACCGACAGC
>gyrA_3F45		>gyrA_3R45
TACGCGATGAGTGTCATCGT		TTTGTGGCCATACCGACAGC
>gyrA_3F46		>gyrA_3R46
TACGCGATGAGTGTCATTGT		TTCGTTGCCATACCGACAGC
>gyrA_3F47		>gyrA_3R47
TACGCGATGAGTGTTATCGT		TTGGTTGCCATACCGACAGC
>gyrA_3F48		>gyrA_3R48
TACGCGATGAGTGTTATTGT		TTTGTTGCCATACCGACAGC
>gyrA_3F49		>gyrA_3R49
TATGCAATGAGCATAATCGT		TTCGTAGCCATCCCGACAGC
>gyrA_3F50		>gyrA_3R50
TATGCAATGAGCATAATTGT		TTGGTAGCCATCCCGACAGC
>gyrA_3F51		>gyrA_3R51
TATGCAATGAGCATCATCGT		TTTGTAGCCATCCCGACAGC
>gyrA_3F52		>gyrA_3R52
TATGCAATGAGCATCATTGT		TTCGTCGCCATCCCGACAGC
>gyrA_3F53		>gyrA_3R53
TATGCAATGAGCATTATCGT		TTGGTCGCCATCCCGACAGC
>gyrA_3F54		>gyrA_3R54
TATGCAATGAGCATTATTGT		TTTGTCGCCATCCCGACAGC
>gyrA_3F55		>gyrA_3R55
TATGCAATGAGCGTAATCGT		TTCGTGGCCATCCCGACAGC
>gyrA_3F56		>gyrA_3R56
TATGCAATGAGCGTAATTGT		TTGGTGGCCATCCCGACAGC
>gyrA_3F57		>gyrA_3R57
TATGCAATGAGCGTCATCGT		TTTGTGGCCATCCCGACAGC
>gyrA_3F58		>gyrA_3R58
TATGCAATGAGCGTCATTGT		TTCGTTGCCATCCCGACAGC
>gyrA_3F59		>gyrA_3R59
TATGCAATGAGCGTTATCGT		TTGGTTGCCATCCCGACAGC
>gyrA_3F60		>gyrA_3R60
TATGCAATGAGCGTTATTGT		TTTGTTGCCATCCCGACAGC
>gyrA_3F61		>gyrA_3R61
TATGCAATGAGTATAATCGT		TTCGTAGCCATTCCGACAGC
>gyrA_3F62		>gyrA_3R62
TATGCAATGAGTATAATTGT		TTGGTAGCCATTCCGACAGC
>gyrA_3F63		>gyrA_3R63
TATGCAATGAGTATCATCGT		TTTGTAGCCATTCCGACAGC
>gyrA_3F64		>gyrA_3R64
TATGCAATGAGTATCATTGT		TTCGTCGCCATTCCGACAGC
>gyrA_3F65		>gyrA_3R65
TATGCAATGAGTATTATCGT		TTGGTCGCCATTCCGACAGC
>gyrA_3F66		>gyrA_3R66
TATGCAATGAGTATTATTGT		TTTGTCGCCATTCCGACAGC
>gyrA_3F67		>gyrA_3R67
TATGCAATGAGTGTAATCGT		TTCGTGGCCATTCCGACAGC
>gyrA_3F68		>gyrA_3R68
TATGCAATGAGTGTAATTGT		TTGGTGGCCATTCCGACAGC
>gyrA_3F69		>gyrA_3R69
TATGCAATGAGTGTCATCGT		TTTGTGGCCATTCCGACAGC
>gyrA_3F70		>gyrA_3R70
TATGCAATGAGTGTCATTGT		TTCGTTGCCATTCCGACAGC
>gyrA_3F71		>gyrA_3R71
TATGCAATGAGTGTTATCGT		TTGGTTGCCATTCCGACAGC
>gyrA_3F72		>gyrA_3R72
TATGCAATGAGTGTTATTGT		TTTGTTGCCATTCCGACAGC
>gyrA_3F73		>gyrA_3R73
TATGCGATGAGCATAATCGT		TTCGTAGCCATACCTACAGC
>gyrA_3F74		>gyrA_3R74
TATGCGATGAGCATAATTGT		TTGGTAGCCATACCTACAGC
>gyrA_3F75		>gyrA_3R75
TATGCGATGAGCATCATCGT		TTTGTAGCCATACCTACAGC
>gyrA_3F76		>gyrA_3R76
TATGCGATGAGCATCATTGT		TTCGTCGCCATACCTACAGC
>gyrA_3F77		>gyrA_3R77
TATGCGATGAGCATTATCGT		TTGGTCGCCATACCTACAGC
>gyrA_3F78		>gyrA_3R78
TATGCGATGAGCATTATTGT		TTTGTCGCCATACCTACAGC
>gyrA_3F79		>gyrA_3R79
TATGCGATGAGCGTAATCGT		TTCGTGGCCATACCTACAGC
>gyrA_3F80		>gyrA_3R80
TATGCGATGAGCGTAATTGT		TTGGTGGCCATACCTACAGC
>gyrA_3F81		>gyrA_3R81
TATGCGATGAGCGTCATCGT		TTTGTGGCCATACCTACAGC
>gyrA_3F82		>gyrA_3R82
TATGCGATGAGCGTCATTGT		TTCGTTGCCATACCTACAGC
>gyrA_3F83		>gyrA_3R83
TATGCGATGAGCGTTATCGT		TTGGTTGCCATACCTACAGC
>gyrA_3F84		>gyrA_3R84
TATGCGATGAGCGTTATTGT		TTTGTTGCCATACCTACAGC
>gyrA_3F85		>gyrA_3R85
TATGCGATGAGTATAATCGT		TTCGTAGCCATCCCTACAGC
>gyrA_3F86		>gyrA_3R86
TATGCGATGAGTATAATTGT		TTGGTAGCCATCCCTACAGC
>gyrA_3F87		>gyrA_3R87
TATGCGATGAGTATCATCGT		TTTGTAGCCATCCCTACAGC
>gyrA_3F88		>gyrA_3R88
TATGCGATGAGTATCATTGT		TTCGTCGCCATCCCTACAGC
>gyrA_3F89		>gyrA_3R89
TATGCGATGAGTATTATCGT		TTGGTCGCCATCCCTACAGC
>gyrA_3F90		>gyrA_3R90
TATGCGATGAGTATTATTGT		TTTGTCGCCATCCCTACAGC
>gyrA_3F91		>gyrA_3R91
TATGCGATGAGTGTAATCGT		TTCGTGGCCATCCCTACAGC
>gyrA_3F92		>gyrA_3R92
TATGCGATGAGTGTAATTGT		TTGGTGGCCATCCCTACAGC
>gyrA_3F93		>gyrA_3R93
TATGCGATGAGTGTCATCGT		TTTGTGGCCATCCCTACAGC
>gyrA_3F94		>gyrA_3R94
TATGCGATGAGTGTCATTGT		TTCGTTGCCATCCCTACAGC
>gyrA_3F95		>gyrA_3R95
TATGCGATGAGTGTTATCGT		TTGGTTGCCATCCCTACAGC
>gyrA_3F96		>gyrA_3R96
TATGCGATGAGTGTTATTGT		TTTGTTGCCATCCCTACAGC
		>gyrA_3R97
		TTCGTAGCCATTCCTACAGC
		>gyrA_3R98
		TTGGTAGCCATTCCTACAGC
		>gyrA_3R99
		TTTGTAGCCATTCCTACAGC
		>gyrA_3R100
		TTCGTCGCCATTCCTACAGC
		>gyrA_3R101
		TTGGTCGCCATTCCTACAGC
		>gyrA_3R102
		TTTGTCGCCATTCCTACAGC
		>gyrA_3R103
		TTCGTGGCCATTCCTACAGC
		>gyrA_3R104
		TTGGTGGCCATTCCTACAGC
		>gyrA_3R105
		TTTGTGGCCATTCCTACAGC
		>gyrA_3R106
		TTCGTTGCCATTCCTACAGC
		>gyrA_3R107
		TTGGTTGCCATTCCTACAGC
		>gyrA_3R108
		TTTGTTGCCATTCCTACAGC
		>gyrA_3R109
		TTCGTAGCCATACCAACCGC
		>gyrA_3R110
		TTGGTAGCCATACCAACCGC
		>gyrA_3R111
		TTTGTAGCCATACCAACCGC
		>gyrA_3R112
		TTCGTCGCCATACCAACCGC
		>gyrA_3R113
		TTGGTCGCCATACCAACCGC
		>gyrA_3R114
		TTTGTCGCCATACCAACCGC
		>gyrA_3R115
		TTCGTGGCCATACCAACCGC
		>gyrA_3R116
		TTGGTGGCCATACCAACCGC
		>gyrA_3R117
		TTTGTGGCCATACCAACCGC
		>gyrA_3R118
		TTCGTTGCCATACCAACCGC
		>gyrA_3R119
		TTGGTTGCCATACCAACCGC
		>gyrA_3R120
		TTTGTTGCCATACCAACCGC
		>gyrA_3R121
		TTCGTAGCCATCCCAACCGC
		>gyrA_3R122
		TTGGTAGCCATCCCAACCGC
		>gyrA_3R123
		TTTGTAGCCATCCCAACCGC
		>gyrA_3R124
		TTCGTCGCCATCCCAACCGC
		>gyrA_3R125
		TTGGTCGCCATCCCAACCGC
		>gyrA_3R126
		TTTGTCGCCATCCCAACCGC
		>gyrA_3R127
		TTCGTGGCCATCCCAACCGC
		>gyrA_3R128
		TTGGTGGCCATCCCAACCGC
		>gyrA_3R129
		TTTGTGGCCATCCCAACCGC
		>gyrA_3R130
		TTCGTTGCCATCCCAACCGC
		>gyrA_3R131
		TTGGTTGCCATCCCAACCGC
		>gyrA_3R132
		TTTGTTGCCATCCCAACCGC
		>gyrA_3R133
		TTCGTAGCCATTCCAACCGC
		>gyrA_3R134
		TTGGTAGCCATTCCAACCGC
		>gyrA_3R135
		TTTGTAGCCATTCCAACCGC
		>gyrA_3R136
		TTCGTCGCCATTCCAACCGC
		>gyrA_3R137
		TTGGTCGCCATTCCAACCGC
		>gyrA_3R138
		TTTGTCGCCATTCCAACCGC
		>gyrA_3R139
		TTCGTGGCCATTCCAACCGC
		>gyrA_3R140
		TTGGTGGCCATTCCAACCGC
		>gyrA_3R141
		TTTGTGGCCATTCCAACCGC
		>gyrA_3R142
		TTCGTTGCCATTCCAACCGC
		>gyrA_3R143
		TTGGTTGCCATTCCAACCGC
		>gyrA_3R144
		TTTGTTGCCATTCCAACCGC
		>gyrA_3R145
		TTCGTAGCCATACCGACCGC
		>gyrA_3R146
		TTGGTAGCCATACCGACCGC
		>gyrA_3R147
		TTTGTAGCCATACCGACCGC
		>gyrA_3R148
		TTCGTCGCCATACCGACCGC
		>gyrA_3R149
		TTGGTCGCCATACCGACCGC
		>gyrA_3R150
		TTTGTCGCCATACCGACCGC
		>gyrA_3R151
		TTCGTGGCCATACCGACCGC
		>gyrA_3R152
		TTGGTGGCCATACCGACCGC
		>gyrA_3R153
		TTTGTGGCCATACCGACCGC
		>gyrA_3R154
		TTCGTTGCCATACCGACCGC
		>gyrA_3R155
		TTGGTTGCCATACCGACCGC
		>gyrA_3R156
		TTTGTTGCCATACCGACCGC
		>gyrA_3R157
		TTCGTAGCCATCCCGACCGC
		>gyrA_3R158
		TTGGTAGCCATCCCGACCGC
		>gyrA_3R159
		TTTGTAGCCATCCCGACCGC
		>gyrA_3R160
		TTCGTCGCCATCCCGACCGC
		>gyrA_3R161
		TTGGTCGCCATCCCGACCGC
		>gyrA_3R162
		TTTGTCGCCATCCCGACCGC
		>gyrA_3R163
		TTCGTGGCCATCCCGACCGC
		>gyrA_3R164
		TTGGTGGCCATCCCGACCGC
		>gyrA_3R165
		TTTGTGGCCATCCCGACCGC
		>gyrA_3R166
		TTCGTTGCCATCCCGACCGC
		>gyrA_3R167
		TTGGTTGCCATCCCGACCGC
		>gyrA_3R168
		TTTGTTGCCATCCCGACCGC
		>gyrA_3R169
		TTCGTAGCCATTCCGACCGC
		>gyrA_3R170
		TTGGTAGCCATTCCGACCGC
		>gyrA_3R171
		TTTGTAGCCATTCCGACCGC
		>gyrA_3R172
		TTCGTCGCCATTCCGACCGC
		>gyrA_3R173
		TTGGTCGCCATTCCGACCGC
		>gyrA_3R174
		TTTGTCGCCATTCCGACCGC
		>gyrA_3R175
		TTCGTGGCCATTCCGACCGC
		>gyrA_3R176
		TTGGTGGCCATTCCGACCGC
		>gyrA_3R177
		TTTGTGGCCATTCCGACCGC
		>gyrA_3R178
		TTCGTTGCCATTCCGACCGC
		>gyrA_3R179
		TTGGTTGCCATTCCGACCGC
		>gyrA_3R180
		TTTGTTGCCATTCCGACCGC
		>gyrA_3R181
		TTCGTAGCCATACCTACCGC
		>gyrA_3R182
		TTGGTAGCCATACCTACCGC
		>gyrA_3R183
		TTTGTAGCCATACCTACCGC
		>gyrA_3R184
		TTCGTCGCCATACCTACCGC
		>gyrA_3R185
		TTGGTCGCCATACCTACCGC
		>gyrA_3R186
		TTTGTCGCCATACCTACCGC
		>gyrA_3R187
		TTCGTGGCCATACCTACCGC
		>gyrA_3R188
		TTGGTGGCCATACCTACCGC
		>gyrA_3R189
		TTTGTGGCCATACCTACCGC
		>gyrA_3R190
		TTCGTTGCCATACCTACCGC
		>gyrA_3R191
		TTGGTTGCCATACCTACCGC
		>gyrA_3R192
		TTTGTTGCCATACCTACCGC
		>gyrA_3R193
		TTCGTAGCCATCCCTACCGC
		>gyrA_3R194
		TTGGTAGCCATCCCTACCGC
		>gyrA_3R195
		TTTGTAGCCATCCCTACCGC
		>gyrA_3R196
		TTCGTCGCCATCCCTACCGC
		>gyrA_3R197
		TTGGTCGCCATCCCTACCGC
		>gyrA_3R198
		TTTGTCGCCATCCCTACCGC
		>gyrA_3R199
		TTCGTGGCCATCCCTACCGC
		>gyrA_3R200
		TTGGTGGCCATCCCTACCGC
		>gyrA_3R201
		TTTGTGGCCATCCCTACCGC
		>gyrA_3R202
		TTCGTTGCCATCCCTACCGC
		>gyrA_3R203
		TTGGTTGCCATCCCTACCGC
		>gyrA_3R204
		TTTGTTGCCATCCCTACCGC
		>gyrA_3R205
		TTCGTAGCCATTCCTACCGC
		>gyrA_3R206
		TTGGTAGCCATTCCTACCGC
		>gyrA_3R207
		TTTGTAGCCATTCCTACCGC
		>gyrA_3R208
		TTCGTCGCCATTCCTACCGC
		>gyrA_3R209
		TTGGTCGCCATTCCTACCGC
		>gyrA_3R210
		TTTGTCGCCATTCCTACCGC
		>gyrA_3R211
		TTCGTGGCCATTCCTACCGC
		>gyrA_3R212
		TTGGTGGCCATTCCTACCGC
		>gyrA_3R213
		TTTGTGGCCATTCCTACCGC
		>gyrA_3R214
		TTCGTTGCCATTCCTACCGC
		>gyrA_3R215
		TTGGTTGCCATTCCTACCGC
		>gyrA_3R216
		TTTGTTGCCATTCCTACCGC

## Sheet: Table S5
600 Genomes
Species	RefSeq assembly accession	Genome accession of 16S rRNA	Genome accession of gyrA gene
Bacillus amyloliquefaciens	GCF_017815555.1	NZ_CP072612.1: 3817617-3816080	NZ_CP072612.1: 738065-735609
Bacillus amyloliquefaciens	GCF_000195515.1	NC_017188.1: 545559-547096	NC_017188.1: 7010-9466
Bacillus amyloliquefaciens	GCF_000196735.1	NC_014551.1: 31513-33050	NC_014551.1: 7010-9466
Bacillus amyloliquefaciens	GCF_000204275.1	NC_017190.1: 31513-33050	NC_017190.1: 7010-9466
Bacillus amyloliquefaciens	GCF_000221645.1	NC_017191.1: 551581-553118	NC_017191.1: 7010-9466
Bacillus amyloliquefaciens	GCF_000242855.2	NC_020272.1: 3766909-3765372	NC_020272.1: 3921857-3919401
Bacillus amyloliquefaciens	GCF_000262385.1	NC_017912.1: 10041-11578	NC_017912.1: 7277-9733
Bacillus amyloliquefaciens	GCF_000330805.1	NZ_KB206097.1: 9-1546	NZ_KB206087.1: 2716-260
Bacillus amyloliquefaciens	GCF_000465655.1	NZ_AVQH01000027.1: 99-1635	NZ_AVQH01000023.1: 2670-211
Bacillus amyloliquefaciens	GCF_000469015.2	NZ_AWQY01000020.1: 1171-2708	NZ_AWQY01000001.1: 4335-1879
Bacillus amyloliquefaciens	GCF_000494835.1	NC_022653.1: 600960-602497	NC_022653.1: 7003-9459
Bacillus amyloliquefaciens	GCF_000508265.1	NC_023073.1: 9770-11307	NC_023073.1: 7005-9461
Bacillus amyloliquefaciens	GCF_000559145.1	NZ_JCOC01000008.1: 164902-166439	NZ_JCOC01000018.1: 2726-270
Bacillus amyloliquefaciens	GCF_000750045.1	NZ_JQNZ01000004.1: 1-1261	NZ_JQNZ01000021.1: 2912-456
Bacillus amyloliquefaciens	GCF_000784675.1	NZ_AUWK01000027.1: 97-1634	NZ_AUWK01000002.1: 2662-206
Bacillus amyloliquefaciens	GCF_000835145.1	NZ_CP007242.1: 411416-412953	NZ_CP007242.1: 3783555-3786011
Bacillus amyloliquefaciens	GCF_001077735.1	NZ_AUNG01000021.1: 69-1606	NZ_AUNG01000003.1: 2667-211
Bacillus amyloliquefaciens	GCF_001286945.1	NZ_CYHL01000002.1: 1362-81	NZ_CYHL01000005.1: 72369-74825
Bacillus amyloliquefaciens	GCF_001294785.1	NZ_LJDI01000001.1: 2226-952	NZ_LJDI01000005.1: 2761-305
Bacillus amyloliquefaciens	GCF_001431285.1	NZ_LMAG01000006.1: 9-1546	NZ_LMAG01000012.1: 984427-986883
Bacillus amyloliquefaciens	GCF_001469685.1	NZ_LMAT01000043.1: 1575-34	NZ_LMAT01000013.1: 2714-258
Bacillus amyloliquefaciens	GCF_001483885.1	NZ_CP013727.1: 2893552-2895089	NZ_CP013727.1: 2890787-2893243
Bacillus amyloliquefaciens	GCF_001558705.1	NZ_LPUP01000007.1: 926-2463	NZ_LPUP01000009.1: 3434-978
Bacillus amyloliquefaciens	GCF_001586105.1	NZ_CP014700.1: 2795705-2794168	NZ_CP014700.1: 7006-9462
Bacillus amyloliquefaciens	GCF_001587325.1	NZ_LQYO01000012.1: 97-1573	NZ_LQYO01000002.1: 2715-259
Bacillus amyloliquefaciens	GCF_001593765.1	NZ_CP006058.1: 1174010-1172473	NZ_CP006058.1: 2189510-2191966
Bacillus amyloliquefaciens	GCF_001593785.1	NZ_CP006960.1: 1310210-1311747	NZ_CP006960.1: 733669-736125
Bacillus amyloliquefaciens	GCF_001596755.1	NZ_CP014783.1: 96942-98479	NZ_CP014783.1: 4003826-4006282
Bacillus amyloliquefaciens	GCF_001617995.1	NZ_LMUC01000013.1: 436143-437306	NZ_LMUC01000001.1: 3021-565
Bacillus amyloliquefaciens	GCF_001619745.1	NZ_LQQW01000002.1: 1617-80	NZ_LQQW01000012.1: 2690-234
Bacillus amyloliquefaciens	GCF_001672615.1	NZ_LYUG01000014.1: 1-1210	NZ_LYUG01000006.1: 101413-103869
Bacillus amyloliquefaciens	GCF_001687185.1	NZ_LZZO01000002.1: 1-1399	NZ_LZZO01000019.1: 2681-225
Bacillus amyloliquefaciens	GCF_001705195.1	NZ_CP016913.1: 9458-10995	NZ_CP016913.1: 6695-9151
Bacillus amyloliquefaciens	GCF_001866745.1	NZ_MOEA01000011.1: 7-1544	NZ_MOEA01000002.1: 2885-429
Bacillus amyloliquefaciens	GCF_001874385.1	NZ_CP017953.1: 97615-99152	NZ_CP017953.1: 7193-9649
Bacillus amyloliquefaciens	GCF_001889285.1	NZ_CP018152.1: 764761-763224	NZ_CP018152.1: 1324216-1321760
Bacillus amyloliquefaciens	GCF_001922005.1	NZ_CP018200.1: 3479455-3480992	NZ_CP018200.1: 2470318-2467862
Bacillus amyloliquefaciens	GCF_002024555.1	NZ_MSTO01000016.1: 1663-126	NZ_MSTO01000002.1: 979272-981728
Bacillus amyloliquefaciens	GCF_002173635.1	NZ_CP021505.1: 31102-32639	NZ_CP021505.1: 6599-9055
Bacillus amyloliquefaciens	GCF_002209305.1	NZ_CP011252.1: 9769-11306	NZ_CP011252.1: 7006-9462
Bacillus amyloliquefaciens	GCF_002864145.1	NZ_MSYT01000036.1: 97-1634	NZ_MSYT01000023.1: 2668-212
Bacillus amyloliquefaciens	GCF_003149695.1	NZ_CP029070.1: 31503-33040	NZ_CP029070.1: 7003-9459
Bacillus amyloliquefaciens	GCF_003149715.1	NZ_CP029069.1: 3014720-3013183	NZ_CP029069.1: 7003-9459
Bacillus amyloliquefaciens	GCF_003149795.1	NZ_CP029071.1: 97362-98899	NZ_CP029071.1: 7003-9459
Bacillus amyloliquefaciens	GCF_003312895.1	NZ_CP030097.1: 330145-331682	NZ_CP030097.1: 3722491-3724947
Bacillus amyloliquefaciens	GCF_003337795.1	NZ_QPJZ01000019.1: 4603-3323	NZ_QPJZ01000003.1: 3117-661
Bacillus amyloliquefaciens	GCF_003382375.1	NZ_PQWK01000008.1: 1-1366	NZ_PQWK01000001.1: 2687-231
Bacillus amyloliquefaciens	GCF_003546075.1	NZ_QVEJ01000022.1: 1618-81	NZ_QVEJ01000007.1: 103370-105826
Bacillus amyloliquefaciens	GCF_003868675.1	NZ_CP032146.1: 91090-92627	NZ_CP032146.1: 6695-9151
Bacillus amyloliquefaciens	GCF_004006115.1	NZ_CP018902.1: 3137172-3138709	NZ_CP018902.1: 3112669-3115125
Bacillus amyloliquefaciens	GCF_004421045.1	NZ_CP038028.1: 2942083-2943620	NZ_CP038028.1: 1861185-1858729
Bacillus amyloliquefaciens	GCF_004804235.1	NZ_SSNG01000014.1: 97-1634	NZ_SSNG01000002.1: 1009119-1011575
Bacillus amyloliquefaciens	GCF_004804245.1	NZ_SSNF01000014.1: 97-1634	NZ_SSNF01000002.1: 2746-290
Bacillus amyloliquefaciens	GCF_005048195.1	NZ_SUPO01000028.1: 1618-81	NZ_SUPO01000011.1: 75551-78007
Bacillus amyloliquefaciens	GCF_007362635.1	NZ_CP041691.1: 31193-32729	NZ_CP041691.1: 6692-9148
Bacillus amyloliquefaciens	GCF_007827165.1	NZ_CP041693.1: 459978-461515	NZ_CP041693.1: 3859218-3861674
Bacillus amyloliquefaciens	GCF_007844995.1	NZ_SDKH01000002.1: 1897918-1896381	NZ_SDKH01000001.1: 2855-399
Bacillus amyloliquefaciens	GCF_007845085.1	NZ_SDKG01000001.1: 7-1544	NZ_SDKG01000001.1: 3948618-3951074
Bacillus amyloliquefaciens	GCF_007923205.1	NZ_CP040672.1: 1086177-1087714	NZ_CP040672.1: 1001516-1003972
Bacillus amyloliquefaciens	GCF_008017555.1	NZ_VRTV01000012.1: 7-1544	NZ_VRTV01000006.1: 2884-428
Bacillus amyloliquefaciens	GCF_008017565.1	NZ_VRTU01000014.1: 7-1544	NZ_VRTU01000007.1: 92310-94766
Bacillus amyloliquefaciens	GCF_008017625.1	NZ_VRTX01000019.1: 7-1544	NZ_VRTX01000012.1: 103363-105819
Bacillus amyloliquefaciens	GCF_008534375.1	NZ_CP041770.1: 3672478-3674015	NZ_CP041770.1: 2808206-2810662
Bacillus amyloliquefaciens	GCF_008808015.1	NZ_CP044360.1: 55040-56577	NZ_CP044360.1: 3874999-3877455
Bacillus amyloliquefaciens	GCF_008824205.1	NZ_CP044444.1: 317042-315505	NZ_CP044444.1: 1349491-1351947
Bacillus amyloliquefaciens	GCF_009933355.1	NZ_MSBV01000032.1: 1332-12	NZ_MSBV01000003.1: 2747-291
Bacillus amyloliquefaciens	GCF_011317125.1	NZ_WOVK01000011.1: 3-1540	NZ_WOVK01000002.1: 1021636-1024092
Bacillus amyloliquefaciens	GCF_011421515.1	NZ_WOYD01000012.1: 3-1540	NZ_WOYD01000002.1: 1021654-1024110
Bacillus amyloliquefaciens	GCF_011440355.1	NZ_JAAOIT010000599.1: 97-1634	NZ_JAAOIT010000682.1: 618559-621015
Bacillus amyloliquefaciens	GCF_011754125.1	NZ_WODE01000005.1: 1618-81	NZ_WODE01000003.1: 1046696-1049152
Bacillus amyloliquefaciens	GCF_013122255.1	NZ_CP053376.1: 9770-11307	NZ_CP053376.1: 7005-9461
Bacillus amyloliquefaciens	GCF_013328835.1	NZ_CP054415.1: 31102-32639	NZ_CP054415.1: 6599-9055
Bacillus amyloliquefaciens	GCF_013341255.1	NZ_CP054479.1: 10754-9217	NZ_CP054479.1: 165702-163243
Bacillus amyloliquefaciens	GCF_013346105.1	NZ_JABVDP010000028.1: 1275-1	NZ_JABVDP010000004.1: 265965-268421
Bacillus amyloliquefaciens	GCF_013346165.1	NZ_JABVDR010000030.1: 1275-1	NZ_JABVDR010000003.1: 2745-289
Bacillus amyloliquefaciens	GCF_013346175.1	NZ_JABVDQ010000020.1: 1-1175	NZ_JABVDQ010000002.1: 1032617-1035076
Bacillus amyloliquefaciens	GCF_013346205.1	NZ_JABVDT010000028.1: 1275-1	NZ_JABVDT010000004.1: 2745-289
Bacillus amyloliquefaciens	GCF_013346215.1	NZ_JABVDU010000028.1: 1275-1	NZ_JABVDU010000004.1: 2738-282
Bacillus amyloliquefaciens	GCF_013346225.1	NZ_JABVDS010000029.1: 1175-1	NZ_JABVDS010000004.1: 265965-268421
Bacillus amyloliquefaciens	GCF_013346265.1	NZ_JABVDV010000029.1: 1275-1	NZ_JABVDV010000004.1: 265965-268421
Bacillus amyloliquefaciens	GCF_013346285.1	NZ_JABVDW010000030.1: 1275-1	NZ_JABVDW010000003.1: 2738-282
Bacillus amyloliquefaciens	GCF_013346305.1	NZ_JABVDX010000028.1: 1275-1	NZ_JABVDX010000004.1: 2745-289
Bacillus amyloliquefaciens	GCF_013423695.1	NZ_JACCJD010000024.1: 8-1545	NZ_JACCJD010000015.1: 54686-57142
Bacillus amyloliquefaciens	GCF_014622745.1	NZ_CP061168.1: 162032-163569	NZ_CP061168.1: 7086-9542
Bacillus amyloliquefaciens	GCF_014791945.1	NZ_CP061852.1: 31511-33048	NZ_CP061852.1: 7008-9464
Bacillus amyloliquefaciens	GCF_014792065.1	NZ_CP061853.1: 9776-11313	NZ_CP061853.1: 7009-9468
Bacillus amyloliquefaciens	GCF_014840205.2	NZ_JACYOV020000053.1: 1341-81	NZ_JACYOV020000024.1: 61289-63745
Bacillus amyloliquefaciens	GCF_014854735.1	NZ_CP029466.1: 972131-973668	NZ_CP029466.1: 6592-9048
Bacillus amyloliquefaciens	GCF_014930895.1	NZ_CP062984.1: 91182-92719	NZ_CP062984.1: 6594-9050
Bacillus amyloliquefaciens	GCF_015845485.1	NZ_LDHQ01000001.1: 1-1175	NZ_LDHQ01000004.1: 161412-163868
Bacillus amyloliquefaciens	GCF_015880875.1	NZ_LDFB01000024.1: 465405-466942	NZ_LDFB01000024.1: 462640-465096
Bacillus amyloliquefaciens	GCF_015999565.1	NZ_CP065539.1: 31195-32732	NZ_CP065539.1: 6692-9148
Bacillus amyloliquefaciens	GCF_017357905.1	NZ_CP065159.1: 1992925-1994459	NZ_CP065159.1: 1908424-1910880
Bacillus amyloliquefaciens	GCF_017592865.1	NZ_JAGFMV010000033.1: 1561-24	NZ_JAGFMV010000001.1: 7003-9456
Bacillus amyloliquefaciens	GCF_017599365.1	NZ_JAGFPJ010000011.1: 4215-2858	NZ_JAGFPJ010000009.1: 32291-34747
Bacillus amyloliquefaciens	GCF_017603845.1	NZ_CP071970.1: 91244-92781	NZ_CP071970.1: 6592-9048
Bacillus amyloliquefaciens	GCF_017824715.1	NZ_JAFLWZ010000024.1: 3977-2803	NZ_JAFLWZ010000010.1: 2852-396
Bacillus amyloliquefaciens	GCF_017948535.1	NZ_JAFKQM010000015.1: 9-1546	NZ_JAFKQM010000002.1: 2849-393
Bacillus amyloliquefaciens	GCF_018223605.1	NZ_CP073635.1: 9363-10900	NZ_CP073635.1: 6599-9055
Bacillus amyloliquefaciens	GCF_018363035.1	NZ_CP074391.1: 212469-214006	NZ_CP074391.1: 57529-59985
Bacillus amyloliquefaciens	GCF_018502525.1	NZ_CP075547.1: 161541-163078	NZ_CP075547.1: 6595-9051
Bacillus amyloliquefaciens	GCF_018791865.1	NZ_JAHKEY010000015.1: 1618-81	NZ_JAHKEY010000003.1: 591004-593460
Bacillus amyloliquefaciens	GCF_019093835.1	NZ_JAGTPD010000013.1: 1-1499	NZ_JAGTPD010000024.1: 2683-227
Bacillus amyloliquefaciens	GCF_019396925.1	NZ_CP072120.1: 1843916-1845453	NZ_CP072120.1: 1819414-1821870
Bacillus amyloliquefaciens	GCF_019458775.1	NZ_JAIBLI010000018.1: 1275-1	NZ_JAIBLI010000002.1: 713281-715737
Bacillus amyloliquefaciens	GCF_019856555.1	NZ_CP082243.1: 895852-897388	NZ_CP082243.1: 7003-9459
Bacillus amyloliquefaciens	GCF_019880285.1	NZ_CP082278.1: 91116-92653	NZ_CP082278.1: 6599-9055
Bacillus amyloliquefaciens	GCF_019880325.1	NZ_CP082279.1: 31102-32639	NZ_CP082279.1: 6599-9055
Bacillus amyloliquefaciens	GCF_019880425.1	NZ_CP082283.1: 91536-93073	NZ_CP082283.1: 7004-9463
Bacillus amyloliquefaciens	GCF_019997305.1	NZ_JAIFZJ010000153.1: 1618-81	NZ_JAIFZJ010000009.1: 97654-100110
Bacillus amyloliquefaciens	GCF_020176805.1	NZ_JAIWHX010000020.1: 299-1582	NZ_JAIWHX010000002.1: 2684-228
Bacillus amyloliquefaciens	GCF_020179775.1	NZ_JAIONG010000015.1: 94715-95956	NZ_JAIONG010000017.1: 2746-292
Bacillus amyloliquefaciens	GCF_020256445.1	NZ_JAIWPK010000015.1: 1618-81	NZ_JAIWPK010000003.1: 591004-593460
Bacillus amyloliquefaciens	GCF_020311635.1	NZ_CP071042.1: 1306901-1308438	NZ_CP071042.1: 403976-406432
Bacillus amyloliquefaciens	GCF_020536055.1	NZ_JAFMSQ010000001.1: 3878945-3877408	NZ_JAFMSQ010000001.1: 3881709-3879254
Bacillus amyloliquefaciens	GCF_900245865.1	NZ_OFHT01000008.1: 1468-1	NZ_OFHT01000014.1: 313643-316099
Bacillus pumilus	GCF_014269965.1	NZ_JACOAB010000009.1: 180477-181690	NZ_JACOAB010000009.1: 177547-180066
Bacillus pumilus	GCF_000017885.4	NC_009848.4: 9569-11117	NC_009848.4: 6639-9158
Bacillus pumilus	GCF_000172815.1	NZ_ABRX01000003.1: 229185-227640	NZ_ABRX01000004.1: 478081-480557
Bacillus pumilus	GCF_001548215.1	NZ_AP014928.1: 604139-605687	NZ_AP014928.1: 6927-9397
Bacillus pumilus	GCF_000508145.1	NZ_AYTK01000023.1: 1-1546	NZ_AYTK01000010.1: 2786-282
Bacillus pumilus	GCF_000590455.1	NZ_CP007436.1: 877112-878660	NZ_CP007436.1: 6641-9145
Bacillus pumilus	GCF_001578165.1	NZ_CP010997.1: 605304-606852	NZ_CP010997.1: 6641-9111
Bacillus pumilus	GCF_001578205.1	NZ_CP011007.1: 937688-939236	NZ_CP011007.1: 6639-9115
Bacillus pumilus	GCF_001687085.1	NZ_CP011109.1: 2610730-2609182	NZ_CP011109.1: 3579788-3582292
Bacillus pumilus	GCF_001704975.1	NZ_CP016784.1: 419991-421539	NZ_CP016784.1: 3092400-3089921
Bacillus pumilus	GCF_003571425.1	NZ_CP027034.1: 166825-168373	NZ_CP027034.1: 6639-9167
Bacillus pumilus	GCF_003431975.1	NZ_CP027116.1: 166640-168185	NZ_CP027116.1: 6636-9115
Bacillus pumilus	GCF_004006455.1	NZ_CP029464.1: 116975-118523	NZ_CP029464.1: 2865510-2867989
Bacillus pumilus	GCF_009937765.1	NZ_CP047089.1: 3743815-3745294	NZ_CP047089.1: 3592598-3590070
Bacillus pumilus	GCF_013423765.1	NZ_CP058951.1: 950977-952525	NZ_CP058951.1: 3756691-3754215
Bacillus pumilus	GCF_014489355.1	NZ_CP060799.1: 99595-101143	NZ_CP060799.1: 6639-9118
Bacillus pumilus	GCF_020520205.1	NZ_CP084711.1: 886086-887634	NZ_CP084711.1: 6639-9118
Bacillus pumilus	GCF_020535425.1	NZ_CP085037.1: 572553-574101	NZ_CP085037.1: 6638-9114
Bacillus pumilus	GCF_018128715.1	NZ_JABBDC010000019.1: 1-1513	NZ_JABBDC010000009.1: 100718-103197
Bacillus pumilus	GCF_018128745.1	NZ_JABBDE010000026.1: 1-1537	NZ_JABBDE010000012.1: 40237-42716
Bacillus pumilus	GCF_014212075.1	NZ_JACJVG010000048.1: 182-1727	NZ_JACJVG010000014.1: 57043-59519
Bacillus pumilus	GCF_014267985.1	NZ_JACNYX010000029.1: 1568-23	NZ_JACNYX010000007.1: 3010-491
Bacillus pumilus	GCF_014267545.1	NZ_JACNZA010000025.1: 1568-23	NZ_JACNZA010000008.1: 3010-491
Bacillus pumilus	GCF_014267525.1	NZ_JACNZB010000035.1: 1568-23	NZ_JACNZB010000016.1: 55349-57868
Bacillus pumilus	GCF_014267435.1	NZ_JACNZC010000028.1: 1568-23	NZ_JACNZC010000010.1: 177547-180066
Bacillus pumilus	GCF_014267515.1	NZ_JACNZD010000025.1: 1568-23	NZ_JACNZD010000008.1: 177550-180069
Bacillus pumilus	GCF_014267585.1	NZ_JACNZE010000024.1: 1568-23	NZ_JACNZE010000008.1: 177547-180066
Bacillus pumilus	GCF_014267635.1	NZ_JACNZF010000031.1: 1568-23	NZ_JACNZF010000011.1: 3010-491
Bacillus pumilus	GCF_014267505.1	NZ_JACNZG010000008.1: 180480-181831	NZ_JACNZG010000008.1: 177550-180069
Bacillus pumilus	GCF_014267605.1	NZ_JACNZI010000037.1: 1377-23	NZ_JACNZI010000007.1: 3201-682
Bacillus pumilus	GCF_014267665.1	NZ_JACNZJ010000035.1: 1377-23	NZ_JACNZJ010000007.1: 3201-682
Bacillus pumilus	GCF_014267905.1	NZ_JACNZK010000025.1: 1568-23	NZ_JACNZK010000008.1: 3010-491
Bacillus pumilus	GCF_014267695.1	NZ_JACNZL010000024.1: 1568-23	NZ_JACNZL010000008.1: 3010-491
Bacillus pumilus	GCF_014267855.1	NZ_JACNZM010000029.1: 1568-23	NZ_JACNZM010000008.1: 177547-180066
Bacillus pumilus	GCF_014267775.1	NZ_JACNZP010000030.1: 1124-1	NZ_JACNZP010000008.1: 3010-491
Bacillus pumilus	GCF_014267725.1	NZ_JACNZQ010000025.1: 1568-23	NZ_JACNZQ010000008.1: 3010-491
Bacillus pumilus	GCF_014267845.1	NZ_JACNZR010000027.1: 1568-23	NZ_JACNZR010000008.1: 3010-491
Bacillus pumilus	GCF_014267805.1	NZ_JACNZT010000028.1: 1377-23	NZ_JACNZT010000008.1: 3201-682
Bacillus pumilus	GCF_014267915.1	NZ_JACNZU010000027.1: 1568-23	NZ_JACNZU010000010.1: 3010-491
Bacillus pumilus	GCF_014267745.1	NZ_JACNZW010000008.1: 180480-181708	NZ_JACNZW010000008.1: 177550-180069
Bacillus pumilus	GCF_014270025.1	NZ_JACNZX010000029.1: 1568-23	NZ_JACNZX010000009.1: 177547-180066
Bacillus pumilus	GCF_014269985.1	NZ_JACNZZ010000027.1: 1258-1	NZ_JACNZZ010000008.1: 177547-180066
Bacillus pumilus	GCF_014267685.1	NZ_JACOAA010000007.1: 1068-1	NZ_JACOAA010000007.1: 3998-1479
Bacillus pumilus	GCF_014269905.1	NZ_JACOAC010000008.1: 1133-1	NZ_JACOAC010000008.1: 4063-1544
Bacillus pumilus	GCF_014269895.1	NZ_JACOAD010000025.1: 1568-23	NZ_JACOAD010000008.1: 177550-180069
Bacillus pumilus	GCF_014305055.1	NZ_JACRUW010000026.1: 1568-23	NZ_JACRUW010000008.1: 177547-180066
Bacillus pumilus	GCF_014305445.1	NZ_JACRXD010000026.1: 1568-23	NZ_JACRXD010000007.1: 177547-180066
Bacillus pumilus	GCF_014305375.1	NZ_JACRXE010000027.1: 1597-52	NZ_JACRXE010000009.1: 3010-491
Bacillus pumilus	GCF_014305435.1	NZ_JACRXF010000027.1: 1568-23	NZ_JACRXF010000008.1: 177550-180069
Bacillus pumilus	GCF_014305455.1	NZ_JACRXG010000024.1: 1568-23	NZ_JACRXG010000008.1: 177550-180069
Bacillus pumilus	GCF_014305555.1	NZ_JACRXK010000033.1: 1568-23	NZ_JACRXK010000014.1: 63433-65952
Bacillus pumilus	GCF_014305605.1	NZ_JACRXM010000024.1: 1568-23	NZ_JACRXM010000008.1: 177547-180066
Bacillus pumilus	GCF_014305635.1	NZ_JACRXN010000034.1: 1377-23	NZ_JACRXN010000008.1: 3201-682
Bacillus pumilus	GCF_014305675.1	NZ_JACRXQ010000036.1: 1465-23	NZ_JACRXQ010000008.1: 177550-180069
Bacillus pumilus	GCF_014305755.1	NZ_JACRXU010000024.1: 1568-23	NZ_JACRXU010000008.1: 3010-491
Bacillus pumilus	GCF_014305775.1	NZ_JACRXV010000030.1: 1568-23	NZ_JACRXV010000010.1: 3010-491
Bacillus pumilus	GCF_014305805.1	NZ_JACRXW010000008.1: 1229-1	NZ_JACRXW010000008.1: 4159-1640
Bacillus pumilus	GCF_014305785.1	NZ_JACRXY010000027.1: 1568-23	NZ_JACRXY010000009.1: 3010-491
Bacillus pumilus	GCF_014305855.1	NZ_JACRXZ010000030.1: 1486-1	NZ_JACRXZ010000008.1: 177547-180066
Bacillus pumilus	GCF_014305905.1	NZ_JACRYA010000034.1: 1568-23	NZ_JACRYA010000009.1: 177547-180066
Bacillus pumilus	GCF_014305895.1	NZ_JACRYB010000033.1: 1568-23	NZ_JACRYB010000014.1: 52909-55428
Bacillus pumilus	GCF_014305925.1	NZ_JACRYC010000025.1: 1568-23	NZ_JACRYC010000008.1: 3010-491
Bacillus pumilus	GCF_014305875.1	NZ_JACRYD010000033.1: 1568-23	NZ_JACRYD010000009.1: 177547-180066
Bacillus pumilus	GCF_014305915.1	NZ_JACRYE010000009.1: 1229-1	NZ_JACRYE010000009.1: 4159-1640
Bacillus pumilus	GCF_014305975.1	NZ_JACRYG010000025.1: 1568-23	NZ_JACRYG010000008.1: 177550-180069
Bacillus pumilus	GCF_014306015.1	NZ_JACRYI010000027.1: 1568-23	NZ_JACRYI010000009.1: 177547-180066
Bacillus pumilus	GCF_014306075.1	NZ_JACRYK010000024.1: 1568-23	NZ_JACRYK010000008.1: 177550-180069
Bacillus pumilus	GCF_018101255.1	NZ_JACYYO010000025.1: 1-1439	NZ_JACYYO010000001.1: 514133-516609
Bacillus pumilus	GCF_019036845.1	NZ_JAHHWX010000052.1: 1531-52	NZ_JAHHWX010000010.1: 2961-485
Bacillus pumilus	GCF_019036865.1	NZ_JAHHWZ010000046.1: 1510-52	NZ_JAHHWZ010000028.1: 38007-40483
Bacillus pumilus	GCF_019036925.1	NZ_JAHHXB010000026.1: 1568-23	NZ_JAHHXB010000008.1: 3010-491
Bacillus pumilus	GCF_019037045.1	NZ_JAHHXG010000027.1: 1258-1	NZ_JAHHXG010000008.1: 177550-180069
Bacillus pumilus	GCF_019037145.1	NZ_JAHHXL010000026.1: 1568-23	NZ_JAHHXL010000008.1: 3010-491
Bacillus pumilus	GCF_019037545.1	NZ_JAHHYE010000026.1: 1568-23	NZ_JAHHYE010000008.1: 3010-491
Bacillus pumilus	GCF_019037605.1	NZ_JAHHYF010000032.1: 1597-52	NZ_JAHHYF010000006.1: 2949-473
Bacillus pumilus	GCF_019037565.1	NZ_JAHHYH010000026.1: 1568-23	NZ_JAHHYH010000008.1: 177550-180069
Bacillus pumilus	GCF_019037705.1	NZ_JAHHYM010000033.1: 1-1480	NZ_JAHHYM010000001.1: 440024-442500
Bacillus pumilus	GCF_019037765.1	NZ_JAHHYP010000033.1: 1502-23	NZ_JAHHYP010000008.1: 2928-452
Bacillus pumilus	GCF_018916885.1	NZ_JAHLNN010000009.1: 1429-2975	NZ_JAHLNN010000007.1: 2991-512
Bacillus pumilus	GCF_020179025.1	NZ_JAHWCU010000027.1: 1601-56	NZ_JAHWCU010000008.1: 3035-559
Bacillus pumilus	GCF_000828345.1	NZ_JXCL01000024.1: 1426-1	NZ_JXCL01000003.1: 2874-398
Bacillus pumilus	GCF_001017485.1	NZ_LBDK01000051.1: 16-1549	NZ_LBDK01000032.1: 43156-45659
Bacillus pumilus	GCF_001183525.1	NZ_LFGZ01000009.1: 69-1614	NZ_LFGZ01000003.1: 948915-951391
Bacillus pumilus	GCF_001444515.1	NZ_LNCN01000016.1: 1383-52	NZ_LNCN01000001.1: 2745-269
Bacillus pumilus	GCF_900186955.1	NZ_LT906438.1: 911441-912989	NZ_LT906438.1: 6638-9114
Bacillus pumilus	GCF_001675655.1	NZ_LYXP01000020.1: 1597-52	NZ_LYXP01000004.1: 3040-564
Bacillus pumilus	GCF_002174275.1	NZ_MIJA01000046.1: 1598-108	NZ_MIJA01000032.1: 2871-395
Bacillus pumilus	GCF_003034105.1	NZ_MULS01000006.1: 1-1546	NZ_MULS01000003.1: 1026607-1029086
Bacillus pumilus	GCF_002744245.1	NZ_NKHG01000273.1: 1599-51	NZ_NKHG01000118.1: 115072-117546
Bacillus pumilus	GCF_002753815.1	NZ_PEKP01000049.1: 1-1546	NZ_PEKP01000005.1: 2924-445
Bacillus pumilus	GCF_003020795.1	NZ_PTXV01000013.1: 1-1546	NZ_PTXV01000002.1: 948885-951361
Bacillus pumilus	GCF_002998365.1	NZ_PVQT01000019.1: 4820-3434	NZ_PVQT01000010.1: 101602-104078
Bacillus pumilus	GCF_002998335.1	NZ_PVQU01000019.1: 1-1480	NZ_PVQU01000010.1: 3063-587
Bacillus pumilus	GCF_002998475.1	NZ_PVQV01000018.1: 4758-3341	NZ_PVQV01000010.1: 3124-648
Bacillus pumilus	GCF_002998395.1	NZ_PVQW01000030.1: 4852-3307	NZ_PVQW01000010.1: 97766-100242
Bacillus pumilus	GCF_002998415.1	NZ_PVQX01000010.1: 4852-3426	NZ_PVQX01000002.1: 3045-569
Bacillus pumilus	GCF_003284525.1	NZ_QENN01000019.1: 1-1426	NZ_QENN01000003.1: 528694-531170
Bacillus pumilus	GCF_003265805.1	NZ_QJIZ01000038.1: 1-1546	NZ_QJIZ01000010.1: 133114-135590
Bacillus pumilus	GCF_003265785.1	NZ_QJJE01000031.1: 1-1546	NZ_QJJE01000013.1: 2949-473
Bacillus pumilus	GCF_003301255.1	NZ_QLVI01000028.1: 1-1546	NZ_QLVI01000001.1: 14842-17318
Bacillus pumilus	GCF_003985025.1	NZ_RWKR01000046.1: 1426-1	NZ_RWKR01000013.1: 86416-88892
Bacillus pumilus	GCF_005217785.1	NZ_SZNF01000017.1: 1-1546	NZ_SZNF01000001.1: 2998-522
Bacillus pumilus	GCF_007665325.1	NZ_VDMZ01000016.1: 1565-20	NZ_VDMZ01000001.1: 949233-951709
Bacillus pumilus	GCF_007665445.1	NZ_VDNG01000021.1: 1597-52	NZ_VDNG01000001.1: 917180-919656
Bacillus pumilus	GCF_007666085.1	NZ_VDOL01000048.1: 1531-52	NZ_VDOL01000011.1: 127204-129680
Bacillus pumilus	GCF_007666215.1	NZ_VDOS01000069.1: 1597-52	NZ_VDOS01000029.1: 2804-328
Bacillus pumilus	GCF_007667475.1	NZ_VDRE01000072.1: 1597-52	NZ_VDRE01000011.1: 143390-145866
Bacillus pumilus	GCF_007667505.1	NZ_VDRF01000068.1: 1597-52	NZ_VDRF01000010.1: 2978-502
Bacillus pumilus	GCF_007667685.1	NZ_VDRN01000014.1: 1139-1	NZ_VDRN01000001.1: 2810-334
Bacillus pumilus	GCF_007673705.1	NZ_VEAD01000066.1: 1600-52	NZ_VEAD01000008.1: 2912-436
Bacillus pumilus	GCF_007673765.1	NZ_VEAH01000054.1: 1597-52	NZ_VEAH01000028.1: 2804-328
Bacillus pumilus	GCF_007674015.1	NZ_VEAS01000029.1: 1597-52	NZ_VEAS01000003.1: 2810-334
Bacillus pumilus	GCF_007674165.1	NZ_VEBB01000047.1: 1568-23	NZ_VEBB01000028.1: 33305-35833
Bacillus pumilus	GCF_007676815.1	NZ_VEBN01000011.1: 1565-20	NZ_VEBN01000001.1: 2939-463
Bacillus pumilus	GCF_007676865.1	NZ_VEBP01000087.1: 1531-52	NZ_VEBP01000010.1: 127204-129680
Bacillus pumilus	GCF_007676935.1	NZ_VEBS01000068.1: 1568-23	NZ_VEBS01000039.1: 2881-362
Bacillus pumilus	GCF_007677125.1	NZ_VECA01000041.1: 1597-52	NZ_VECA01000026.1: 2804-328
Bacillus pumilus	GCF_007677155.1	NZ_VECC01000039.1: 1597-52	NZ_VECC01000026.1: 2804-328
Bacillus pumilus	GCF_007678035.1	NZ_VEDV01000071.1: 1568-23	NZ_VEDV01000037.1: 2881-362
Bacillus pumilus	GCF_007678135.1	NZ_VEDZ01000083.1: 1597-52	NZ_VEDZ01000028.1: 2804-328
Bacillus pumilus	GCF_007678395.1	NZ_VEEM01000012.1: 1565-20	NZ_VEEM01000002.1: 2950-474
Bacillus pumilus	GCF_007678705.1	NZ_VEEZ01000056.1: 1-1480	NZ_VEEZ01000037.1: 14891-17410
Bacillus pumilus	GCF_007678815.1	NZ_VEFG01000056.1: 1568-23	NZ_VEFG01000030.1: 33317-35836
Bacillus pumilus	GCF_007679215.1	NZ_VEGA01000083.1: 1564-19	NZ_VEGA01000037.1: 2825-349
Bacillus pumilus	GCF_007679415.1	NZ_VEGK01000073.1: 1568-23	NZ_VEGK01000035.1: 14891-17410
Bacillus pumilus	GCF_007679395.1	NZ_VEGM01000016.1: 1597-52	NZ_VEGM01000002.1: 936424-938900
Bacillus pumilus	GCF_007679485.1	NZ_VEGN01000055.1: 1597-52	NZ_VEGN01000028.1: 2804-328
Bacillus pumilus	GCF_007679515.1	NZ_VEGQ01000067.1: 1597-52	NZ_VEGQ01000028.1: 15198-17674
Bacillus pumilus	GCF_007679675.1	NZ_VEGX01000048.1: 1502-23	NZ_VEGX01000034.1: 14891-17410
Bacillus pumilus	GCF_007679665.1	NZ_VEGY01000074.1: 1597-52	NZ_VEGY01000030.1: 15198-17674
Bacillus pumilus	GCF_007679755.1	NZ_VEHA01000074.1: 1575-30	NZ_VEHA01000028.1: 2818-342
Bacillus pumilus	GCF_007679805.1	NZ_VEHD01000076.1: 1564-19	NZ_VEHD01000036.1: 2825-349
Bacillus pumilus	GCF_007680195.1	NZ_VEHU01000052.1: 1597-52	NZ_VEHU01000021.1: 2824-348
Bacillus pumilus	GCF_007680315.1	NZ_VEIA01000045.1: 1531-52	NZ_VEIA01000011.1: 111138-113614
Bacillus pumilus	GCF_007680335.1	NZ_VEIC01000062.1: 1502-23	NZ_VEIC01000035.1: 14891-17410
Bacillus pumilus	GCF_007680695.1	NZ_VEIS01000043.1: 1568-23	NZ_VEIS01000021.1: 53394-55888
Bacillus pumilus	GCF_012934255.1	NZ_VSRW01000013.1: 1139-1	NZ_VSRW01000001.1: 948113-950589
Bacillus pumilus	GCF_008180455.1	NZ_VTEN01000016.1: 2165-808	NZ_VTEN01000001.1: 76075-78554
Bacillus pumilus	GCF_008245265.1	NZ_VTEO01000003.1: 263096-261812	NZ_VTEO01000028.1: 29677-32156
Bacillus pumilus	GCF_008180525.1	NZ_VTEP01000018.1: 2062-540	NZ_VTEP01000027.1: 29677-32156
Bacillus megaterium	GCF_002577645.1	NZ_NUMB01000007.1: 40-1591	NZ_NUMB01000011.1: 367428-369938
Bacillus megaterium	GCF_008693225.1	NZ_VXLA01000108.1: 1565-14	NZ_VXLA01000101.1: 367491-370001
Bacillus megaterium	GCF_007678435.1	NZ_VEEN01000040.1: 1579-28	NZ_VEEN01000004.1: 369212-371722
Bacillus megaterium	GCF_007678145.1	NZ_VEEA01000031.1: 1579-28	NZ_VEEA01000003.1: 371312-373822
Bacillus megaterium	GCF_007674145.1	NZ_VEAZ01000040.1: 1565-14	NZ_VEAZ01000005.1: 370287-372797
Bacillus megaterium	GCF_900445485.1	NZ_UFSS01000001.1: 2150352-2148801	NZ_UFSS01000001.1: 2600955-2598445
Bacillus megaterium	GCF_900445445.1	NZ_UFSR01000003.1: 9172-10723	NZ_UFSR01000003.1: 6399-8909
Bacillus megaterium	GCF_005048835.1	NZ_SUPM01000023.1: 1579-28	NZ_SUPM01000006.1: 2882-372
Bacillus megaterium	GCF_004803605.1	NZ_SSWM01000055.1: 1565-14	NZ_SSWM01000004.1: 368367-370877
Bacillus megaterium	GCF_004150295.1	NZ_RYZX01000048.1: 10-1561	NZ_RYZX01000008.1: 369873-372383
Bacillus megaterium	GCF_003688675.1	NZ_REFM01000004.1: 21-1572	NZ_REFM01000007.1: 372989-375499
Bacillus megaterium	GCF_003075295.1	NZ_QDFP01000014.1: 125899-127450	NZ_QDFP01000003.1: 371880-374390
Bacillus megaterium	GCF_003075275.1	NZ_QDFO01000031.1: 1772-2848	NZ_QDFO01000022.1: 3349-839
Bacillus megaterium	GCF_003075235.1	NZ_QDFM01000006.1: 141572-143123	NZ_QDFM01000004.1: 3140-630
Bacillus megaterium	GCF_003074515.1	NZ_PRKV01000026.1: 29083-30634	NZ_PRKV01000026.1: 6897-9407
Bacillus megaterium	GCF_003382345.1	NZ_PQWM01000024.1: 18-1569	NZ_PQWM01000010.1: 279362-281872
Bacillus megaterium	GCF_002871835.1	NZ_PNHN01000014.1: 4718-3167	NZ_PNHN01000004.1: 381314-383824
Bacillus megaterium	GCF_002550995.1	NZ_NVNE01000084.1: 76-1627	NZ_NVNE01000003.1: 367347-369857
Bacillus megaterium	GCF_002552565.1	NZ_NVMV01000002.1: 18-1569	NZ_NVMV01000009.1: 2713-203
Bacillus megaterium	GCF_002552135.1	NZ_NVLN01000013.1: 9-1560	NZ_NVLN01000010.1: 367145-369655
Bacillus megaterium	GCF_002551875.1	NZ_NVKU01000042.1: 76-1627	NZ_NVKU01000005.1: 370284-372794
Bacillus megaterium	GCF_002552955.1	NZ_NVKN01000016.1: 1565-14	NZ_NVKN01000009.1: 2747-237
Bacillus megaterium	GCF_002552835.1	NZ_NVKD01000139.1: 18-1569	NZ_NVKD01000012.1: 2747-237
Bacillus megaterium	GCF_002570715.1	NZ_NVEP01000013.1: 21-1572	NZ_NVEP01000010.1: 375627-378137
Bacillus megaterium	GCF_002570645.1	NZ_NVEG01000019.1: 4613-3062	NZ_NVEG01000017.1: 2713-203
Bacillus megaterium	GCF_002571125.1	NZ_NVDJ01000011.1: 18-1569	NZ_NVDJ01000005.1: 367351-369861
Bacillus megaterium	GCF_002568305.1	NZ_NVCR01000011.1: 4621-3070	NZ_NVCR01000004.1: 367385-369895
Bacillus megaterium	GCF_002568195.1	NZ_NVBQ01000018.1: 4615-3064	NZ_NVBQ01000023.1: 2717-207
Bacillus megaterium	GCF_002567645.1	NZ_NVAW01000011.1: 4650-3099	NZ_NVAW01000002.1: 375463-377973
Bacillus megaterium	GCF_002567075.1	NZ_NUZZ01000068.1: 1565-14	NZ_NUZZ01000020.1: 2754-244
Bacillus megaterium	GCF_002567045.1	NZ_NUZX01000002.1: 1565-14	NZ_NUZX01000003.1: 364713-367223
Bacillus megaterium	GCF_002566985.1	NZ_NUZT01000038.1: 4647-3096	NZ_NUZT01000026.1: 367354-369864
Bacillus megaterium	GCF_002566965.1	NZ_NUZS01000022.1: 18-1569	NZ_NUZS01000001.1: 2728-218
Bacillus megaterium	GCF_002565155.1	NZ_NUZC01000024.1: 4667-3116	NZ_NUZC01000008.1: 367383-369893
Bacillus megaterium	GCF_002566435.1	NZ_NUXL01000015.1: 4739-3188	NZ_NUXL01000012.1: 367346-369856
Bacillus megaterium	GCF_002566345.1	NZ_NUWZ01000009.1: 18-1569	NZ_NUWZ01000044.1: 2711-201
Bacillus megaterium	GCF_002565535.1	NZ_NUWY01000007.1: 4646-3095	NZ_NUWY01000009.1: 2728-218
Bacillus megaterium	GCF_002564755.1	NZ_NUWU01000127.1: 1565-14	NZ_NUWU01000010.1: 2714-204
Bacillus megaterium	GCF_002566285.1	NZ_NUWQ01000009.1: 4520-2969	NZ_NUWQ01000015.1: 2713-203
Bacillus megaterium	GCF_002564705.1	NZ_NUWI01000026.1: 18-1569	NZ_NUWI01000007.1: 367432-369942
Bacillus megaterium	GCF_002565335.1	NZ_NUVY01000051.1: 1565-14	NZ_NUVY01000015.1: 367465-369975
Bacillus megaterium	GCF_002566035.1	NZ_NUVO01000012.1: 76-1627	NZ_NUVO01000006.1: 436921-439431
Bacillus megaterium	GCF_002566025.1	NZ_NUVK01000040.1: 1565-14	NZ_NUVK01000016.1: 367346-369856
Bacillus megaterium	GCF_002586445.1	NZ_NUQA01000123.1: 4646-3095	NZ_NUQA01000003.1: 367358-369868
Bacillus megaterium	GCF_002586045.1	NZ_NUPF01000012.1: 18-1569	NZ_NUPF01000038.1: 2776-266
Bacillus megaterium	GCF_002585805.1	NZ_NUOQ01000049.1: 18-1569	NZ_NUOQ01000065.1: 367432-369942
Bacillus megaterium	GCF_002583135.1	NZ_NUON01000024.1: 4682-3131	NZ_NUON01000011.1: 2714-204
Bacillus megaterium	GCF_002584405.1	NZ_NUOI01000082.1: 1603-52	NZ_NUOI01000005.1: 367449-369959
Bacillus megaterium	GCF_002577555.1	NZ_NULX01000029.1: 18-1569	NZ_NULX01000014.1: 367349-369859
Bacillus megaterium	GCF_002577035.1	NZ_NUKX01000006.1: 105-1656	NZ_NUKX01000011.1: 2713-203
Bacillus megaterium	GCF_002576505.1	NZ_NUKU01000002.1: 18-1569	NZ_NUKU01000005.1: 2713-203
Bacillus megaterium	GCF_002576315.1	NZ_NUKK01000013.1: 4749-3198	NZ_NUKK01000016.1: 2758-248
Bacillus megaterium	GCF_002577015.1	NZ_NUKI01000090.1: 4675-3124	NZ_NUKI01000014.1: 2714-204
Bacillus megaterium	GCF_002576935.1	NZ_NUKH01000025.1: 1579-28	NZ_NUKH01000143.1: 50210-52720
Bacillus megaterium	GCF_002576235.1	NZ_NUKD01000010.1: 4663-3112	NZ_NUKD01000002.1: 367356-369866
Bacillus megaterium	GCF_002575735.1	NZ_NUIR01000045.1: 40-1591	NZ_NUIR01000111.1: 2747-237
Bacillus megaterium	GCF_002575685.1	NZ_NUIN01000012.1: 4596-3045	NZ_NUIN01000002.1: 2712-202
Bacillus megaterium	GCF_002575465.1	NZ_NUIA01000005.1: 4661-3110	NZ_NUIA01000011.1: 367376-369886
Bacillus megaterium	GCF_002575285.1	NZ_NUHQ01000072.1: 4705-3154	NZ_NUHQ01000088.1: 2758-248
Bacillus megaterium	GCF_002574835.1	NZ_NUFZ01000047.1: 4647-3096	NZ_NUFZ01000009.1: 367407-369917
Bacillus megaterium	GCF_002574795.1	NZ_NUFU01000022.1: 4836-3285	NZ_NUFU01000028.1: 368647-371157
Bacillus megaterium	GCF_002574105.1	NZ_NUFL01000001.1: 7-1558	NZ_NUFL01000053.1: 2712-202
Bacillus megaterium	GCF_002559475.1	NZ_NTZT01000010.1: 4646-3095	NZ_NTZT01000007.1: 2728-218
Bacillus megaterium	GCF_002558805.1	NZ_NTYW01000033.1: 4640-3089	NZ_NTYW01000011.1: 2768-258
Bacillus megaterium	GCF_002559285.1	NZ_NTYL01000059.1: 18-1569	NZ_NTYL01000008.1: 2747-237
Bacillus megaterium	GCF_002562515.1	NZ_NTWY01000002.1: 4639-3088	NZ_NTWY01000005.1: 378512-381022
Bacillus megaterium	GCF_002562195.1	NZ_NTWH01000011.1: 4612-3061	NZ_NTWH01000003.1: 367341-369851
Bacillus megaterium	GCF_002558155.1	NZ_NTVK01000025.1: 1565-14	NZ_NTVK01000008.1: 2714-204
Bacillus megaterium	GCF_002557935.1	NZ_NTVG01000022.1: 18-1569	NZ_NTVG01000004.1: 2713-203
Bacillus megaterium	GCF_002561515.1	NZ_NTUU01000100.1: 18-1569	NZ_NTUU01000029.1: 361005-363515
Bacillus megaterium	GCF_002561125.1	NZ_NTTT01000003.1: 18-1569	NZ_NTTT01000031.1: 367342-369852
Bacillus megaterium	GCF_002561015.1	NZ_NTTN01000011.1: 4582-3031	NZ_NTTN01000004.1: 2711-201
Bacillus megaterium	GCF_002560705.1	NZ_NTRV01000093.1: 13-1564	NZ_NTRV01000001.1: 2768-258
Bacillus megaterium	GCF_002560595.1	NZ_NTRQ01000028.1: 18-1569	NZ_NTRQ01000008.1: 2711-201
Bacillus megaterium	GCF_001937775.1	NZ_MRUF01000052.1: 5297-6848	NZ_MRUF01000006.1: 3008-507
Bacillus megaterium	GCF_001593805.1	NZ_LUCO01000082.1: 18-1569	NZ_LUCO01000005.1: 2835-325
Bacillus megaterium	GCF_001541965.1	NZ_LRPG01000112.1: 18-1569	NZ_LRPG01000120.1: 2743-233
Bacillus megaterium	GCF_001640745.1	NZ_LODM01000006.1: 152259-153810	NZ_LODM01000011.1: 368078-370589
Bacillus megaterium	GCF_001238505.1	NZ_LFQJ01000061.1: 17-1568	NZ_LFQJ01000045.1: 2763-253
Bacillus megaterium	GCF_001029885.1	NZ_LDPJ01000162.1: 18-1569	NZ_LDPJ01000007.1: 166156-168666
Bacillus megaterium	GCF_000746935.1	NZ_KN125581.1: 5240605-5242156	NZ_KN125581.1: 22635-20125
Bacillus megaterium	GCF_000876465.1	NZ_JXRC01000043.1: 18-1569	NZ_JXRC01000013.1: 364854-367364
Bacillus megaterium	GCF_000764085.1	NZ_JJMH01000057.1: 1579-28	NZ_JJMH01000046.1: 2797-287
Bacillus megaterium	GCF_020251185.1	NZ_JAIWYW010000040.1: 1146-1	NZ_JAIWYW010000005.1: 2835-325
Bacillus megaterium	GCF_020179075.1	NZ_JAHWCQ010000027.1: 18-1569	NZ_JAHWCQ010000003.1: 2874-364
Bacillus megaterium	GCF_019281975.1	NZ_JAHVMP010000003.1: 1565-14	NZ_JAHVMP010000003.1: 369011-371521
Bacillus megaterium	GCF_019193015.1	NZ_JAHTKR010000079.1: 18-1569	NZ_JAHTKR010000004.1: 367561-370071
Bacillus megaterium	GCF_019038045.1	NZ_JAHHZD010000053.1: 1579-28	NZ_JAHHZD010000005.1: 2832-322
Bacillus megaterium	GCF_019037025.1	NZ_JAHHXE010000046.1: 1146-1	NZ_JAHHXE010000005.1: 355971-358481
Bacillus megaterium	GCF_014892475.1	NZ_JACZID010000082.1: 1579-28	NZ_JACZID010000004.1: 2832-322
Bacillus megaterium	GCF_019748595.1	NZ_JACLPW010000023.1: 1565-14	NZ_JACLPW010000013.1: 374357-376867
Bacillus megaterium	GCF_015354485.1	NZ_JACAFM010000037.1: 18-1569	NZ_JACAFM010000005.1: 367646-370156
Bacillus megaterium	GCF_012926555.1	NZ_JABBNK010000132.1: 21-1572	NZ_JABBNK010000018.1: 75468-77978
Bacillus megaterium	GCF_017352315.1	NZ_CP071482.1: 1607-3158	NZ_CP071466.1: 6400-8910
Bacillus megaterium	GCF_017086565.1	NZ_CP069609.1: 41923-43474	NZ_CP069606.1: 6402-8912
Bacillus megaterium	GCF_017086545.1	NZ_CP069401.1: 24705-26256	NZ_CP069397.1: 3606664-3609174
Bacillus megaterium	GCF_017086525.1	NZ_CP069288.1: 9175-10726	NZ_CP069288.1: 6400-8910
Bacillus megaterium	GCF_017798265.1	NZ_CP065213.1: 30520-32071	NZ_CP065213.1: 7075-9585
Bacillus megaterium	GCF_015643545.1	NZ_CP064793.1: 4605191-4603640	NZ_CP064793.1: 5005909-5003399
Bacillus megaterium	GCF_013389435.1	NZ_CP058269.1: 50749-49198	NZ_CP058262.1: 6396-8906
Bacillus megaterium	GCF_015582655.1	NZ_CP058255.1: 4800371-4798820	NZ_CP058255.1: 2843-333
Bacillus megaterium	GCF_011058275.1	NZ_CP049296.1: 2250712-2249161	NZ_CP049296.1: 2617373-2619883
Bacillus megaterium	GCF_013458535.1	NZ_CP048892.1: 24626-23075	NZ_CP048883.1: 224170-221660
Bacillus megaterium	GCF_009911775.1	NZ_CP047699.1: 90103-91654	NZ_CP047699.1: 6400-8910
Bacillus megaterium	GCF_013146705.1	NZ_CP045272.1: 5039450-5037899	NZ_CP045272.1: 5267476-5264966
Bacillus megaterium	GCF_006385935.1	NZ_CP041066.1: 898656-900207	NZ_CP041066.1: 503681-506191
Bacillus megaterium	GCF_006094495.1	NZ_CP035094.1: 9175-10726	NZ_CP035094.1: 6400-8910
Bacillus megaterium	GCF_000334875.3	NZ_CP032527.2: 367468-369019	NZ_CP032527.2: 5188747-5186237
Bacillus megaterium	GCF_007923065.1	NZ_CP031777.1: 5062959-5064510	NZ_CP031777.1: 2834-324
Bacillus megaterium	GCF_003072605.2	NZ_CP026740.1: 64544-66095	NZ_CP026736.1: 1574305-1576815
Bacillus megaterium	GCF_009497655.1	NZ_CP023319.1: 5602-4051	NZ_CP023317.1: 6419-8929
Bacillus megaterium	GCF_002009195.1	NZ_CP018874.1: 443464-445015	NZ_CP018874.1: 6400-8910
Bacillus megaterium	GCF_001050455.1	NZ_CP010587.1: 7117-5566	NZ_CP010586.1: 5130196-5132706
Bacillus megaterium	GCF_000832985.1	NZ_CP009920.1: 2577522-2579073	NZ_CP009920.1: 2126919-2129429
Bacillus megaterium	GCF_000225265.1	NC_017138.1: 4579717-4578166	NC_017138.1: 4977288-4974778
Bacillus megaterium	GCF_000025805.1	NC_014103.1: 9176-10727	NC_014103.1: 6401-8911
Bacillus megaterium	GCF_000025825.1	NC_014019.1: 155015-156566	NC_014019.1: 6400-8910
Bacillus anthracis	GCF_000007845.1	NC_003997.3: 743088-741537	NZ_WUCU01000028.1: 497424-499895
Bacillus anthracis	GCF_000008165.1	NC_005945.1: 742984-741433	NZ_WXXI01000033.1: 190516-192987
Bacillus anthracis	GCF_000008445.1	NC_007530.2: 743089-741538	NC_003997.3: 9066-6595
Bacillus anthracis	GCF_000021445.1	NC_012581.1: 3496093-3497644	NC_005945.1: 9067-6596
Bacillus anthracis	GCF_000022865.1	NC_012659.1: 742989-741438	NC_007530.2: 9066-6595
Bacillus anthracis	GCF_000258885.1	NC_017729.1: 734135-732584	NC_012581.1: 8940-6469
Bacillus anthracis	GCF_000167235.1	NZ_AAEN01000023.3: 22717-21166	NC_012659.1: 8966-6495
Bacillus anthracis	GCF_000167255.1	NZ_AAEO01000026.3: 146073-144522	NC_017729.1: 9066-6595
Bacillus anthracis	GCF_000167275.1	NZ_AAEP01000040.1: 187516-185965	NZ_AAEN01000025.1: 1754-4225
Bacillus anthracis	GCF_000167295.1	NZ_AAEQ01000004.1: 1288-70	NZ_AAEO01000026.3: 144280-141809
Bacillus anthracis	GCF_000167315.1	NZ_AAER01000031.1: 33592-32041	NZ_AAEP01000040.1: 185723-183252
Bacillus anthracis	GCF_000167335.1	NZ_AAES01000045.1: 205946-204395	NZ_AAEQ01000033.1: 971-3442
Bacillus anthracis	GCF_000181675.2	NZ_ABDN02000007.1: 74922-76473	NZ_AAER01000026.3: 36108-33637
Bacillus anthracis	GCF_000181835.1	NZ_ABJC01000029.1: 50843-49292	NZ_AAES01000036.3: 2891-5362
Bacillus anthracis	GCF_000181915.1	NZ_ABKF01000038.1: 11187-12738	NZ_ABDN02000028.1: 1844-4315
Bacillus anthracis	GCF_000181935.1	NZ_ABKG01000006.1: 94160-95711	NZ_ABJC01000040.1: 27902-25431
Bacillus anthracis	GCF_000219895.1	NZ_ABLB01000014.1: 29570-28019	NZ_ABKF01000038.1: 12980-15451
Bacillus anthracis	GCF_000181995.1	NZ_ABLH01000024.1: 52392-53943	NZ_ABKG01000011.1: 95050-97521
Bacillus anthracis	GCF_000182055.1	NZ_ABLT01000012.1: 113381-111830	NZ_ABLB01000014.1: 27777-25306
Bacillus anthracis	GCF_000278385.1	NZ_AGQP01000018.1: 71-1622	NZ_ABLH01000036.1: 27800-25329
Bacillus anthracis	GCF_000319715.1	NZ_ANFG01000003.1: 3908504-3910055	NZ_ABLT01000035.1: 27813-25342
Bacillus anthracis	GCF_002356575.1	NZ_AP014833.1: 4726808-4728359	NZ_AGQP01000038.1: 68925-66454
Bacillus anthracis	GCF_000534935.2	NZ_AP018443.1: 734128-732577	NZ_ANFG01000001.1: 9504-7033
Bacillus anthracis	GCF_006742565.1	NZ_AP019731.1: 4851462-4849911	NZ_AP014833.1: 232776-235247
Bacillus anthracis	GCF_001015025.1	NZ_BBWY01000027.1: 2952-4497	NZ_AP018443.1: 9066-6595
Bacillus anthracis	GCF_000559005.1	NZ_CM002395.1: 743456-741905	NZ_AP019731.1: 4130323-4127852
Bacillus anthracis	GCF_000558985.1	NZ_CM002398.1: 743545-741994	NZ_BBWY01000026.1: 290118-287647
Bacillus anthracis	GCF_000558965.1	NZ_CM002401.1: 743639-742088	NZ_CM002395.1: 9066-6595
Bacillus anthracis	GCF_000742315.1	NZ_CM002879.1: 3041466-3043017	NZ_CM002398.1: 9066-6595
Bacillus anthracis	GCF_000512835.2	NZ_CP001970.2: 743139-741588	NZ_CM002401.1: 9066-6595
Bacillus anthracis	GCF_000512775.2	NZ_CP001974.2: 743099-741548	NZ_CM002879.1: 3884128-3881657
Bacillus anthracis	GCF_000583105.1	NZ_CP006742.1: 730146-728595	NZ_CP001970.2: 9066-6595
Bacillus anthracis	GCF_000742655.1	NZ_CP007618.1: 3277701-3279252	NZ_CP001974.2: 9066-6595
Bacillus anthracis	GCF_000742895.1	NZ_CP007666.1: 4112469-4110918	NZ_CP006742.1: 9066-6595
Bacillus anthracis	GCF_000742875.1	NZ_CP007704.1: 3572526-3570975	NZ_CP007618.1: 4012846-4015317
Bacillus anthracis	GCF_000742695.1	NZ_CP008752.1: 237501-239052	NZ_CP007666.1: 4110676-4108205
Bacillus anthracis	GCF_000725325.1	NZ_CP008846.1: 278332-276781	NZ_CP007704.1: 3570733-3568262
Bacillus anthracis	GCF_001277955.1	NZ_CP012519.1: 742993-741442	NZ_CP008752.1: 259082-261553
Bacillus anthracis	GCF_001683135.1	NZ_CP012720.1: 742982-741431	NZ_CP008846.1: 9066-6595
Bacillus anthracis	GCF_001683155.1	NZ_CP012721.1: 742982-741431	NZ_CP012519.1: 9052-6581
Bacillus anthracis	GCF_001683175.1	NZ_CP012722.1: 742982-741431	NZ_CP012720.1: 9067-6596
Bacillus anthracis	GCF_001683195.1	NZ_CP012723.1: 742982-741431	NZ_CP012721.1: 9067-6596
Bacillus anthracis	GCF_001683215.1	NZ_CP012724.1: 742982-741431	NZ_CP012722.1: 9067-6596
Bacillus anthracis	GCF_001683235.1	NZ_CP012725.1: 742982-741431	NZ_CP012723.1: 9067-6596
Bacillus anthracis	GCF_001683255.1	NZ_CP012726.1: 742981-741430	NZ_CP012724.1: 9067-6596
Bacillus anthracis	GCF_001683275.1	NZ_CP012727.1: 742982-741431	NZ_CP012725.1: 9067-6596
Bacillus anthracis	GCF_001683295.1	NZ_CP012728.1: 742982-741431	NZ_CP012726.1: 9067-6596
Bacillus anthracis	GCF_001683065.1	NZ_CP012729.1: 742982-741431	NZ_CP012727.1: 9067-6596
Bacillus anthracis	GCF_001683095.1	NZ_CP012730.1: 742982-741431	NZ_CP012728.1: 9067-6596
Bacillus anthracis	GCF_001543225.1	NZ_CP014179.1: 743089-741538	NZ_CP012729.1: 9067-6596
Bacillus anthracis	GCF_001654475.1	NZ_CP015779.1: 743021-741470	NZ_CP012730.1: 9067-6596
Bacillus anthracis	GCF_001936375.1	NZ_CP018903.1: 743150-741599	NZ_CP014179.1: 9066-6595
Bacillus anthracis	GCF_001990245.1	NZ_CP019588.1: 742984-741433	NZ_CP015779.1: 9066-6595
Bacillus anthracis	GCF_002208785.1	NZ_CP022044.1: 3543272-3541721	NZ_CP018903.1: 9066-6595
Bacillus anthracis	GCF_002277915.1	NZ_CP023001.1: 3736111-3734560	NZ_CP019588.1: 9067-6596
Bacillus anthracis	GCF_004328845.1	NZ_CP026608.1: 1345090-1343539	NZ_CP022044.1: 2809209-2806738
Bacillus anthracis	GCF_006088855.1	NZ_CP029323.1: 10854-9303	NZ_CP023001.1: 3002177-2999706
Bacillus anthracis	GCF_003227955.1	NZ_CP029805.1: 10759-9208	NZ_CP026608.1: 1043936-1041465
Bacillus anthracis	GCF_003410255.1	NZ_CP031642.1: 294729-293178	NZ_CP029323.1: 9061-6590
Bacillus anthracis	GCF_003410355.1	NZ_CP031643.1: 83731-82180	NZ_CP029805.1: 8966-6495
Bacillus anthracis	GCF_009806595.1	NZ_CP047097.1: 5120612-5119061	NZ_CP031642.1: 8699-6228
Bacillus anthracis	GCF_009806615.1	NZ_CP047098.1: 1648913-1650464	NZ_CP031643.1: 8820-6349
Bacillus anthracis	GCF_009806635.1	NZ_CP047099.1: 1120593-1119042	NZ_CP047097.1: 4386584-4384113
Bacillus anthracis	GCF_009806655.1	NZ_CP047104.1: 3729185-3727634	NZ_CP047098.1: 2382936-2385407
Bacillus anthracis	GCF_009806675.1	NZ_CP047107.1: 1016697-1018248	NZ_CP047099.1: 386570-384099
Bacillus anthracis	GCF_009806695.1	NZ_CP047111.1: 2129948-2131499	NZ_CP047104.1: 2995153-2992682
Bacillus anthracis	GCF_000295695.2	NZ_CP047131.1: 83570-82019	NZ_CP047107.1: 1750727-1753198
Bacillus anthracis	GCF_012273315.1	NZ_CP050970.1: 3186509-3184958	NZ_CP047111.1: 2863978-2866449
Bacillus anthracis	GCF_012273335.1	NZ_CP050971.1: 3559109-3557558	NZ_CP047131.1: 8660-6189
Bacillus anthracis	GCF_012273355.1	NZ_CP050972.1: 4776901-4778452	NZ_CP050970.1: 2452488-2450017
Bacillus anthracis	GCF_012273375.1	NZ_CP050973.1: 2812410-2813961	NZ_CP050971.1: 2825079-2822608
Bacillus anthracis	GCF_013349165.1	NZ_CP054797.1: 3564114-3562563	NZ_CP050972.1: 283491-285962
Bacillus anthracis	GCF_013349185.1	NZ_CP054800.1: 1937589-1939140	NZ_CP050973.1: 3546438-3548909
Bacillus anthracis	GCF_013349245.1	NZ_CP054816.1: 3421371-3419820	NZ_CP054797.1: 2830084-2827613
Bacillus anthracis	GCF_014249775.1	NZ_CP060194.1: 743089-741538	NZ_CP054800.1: 2671619-2674090
Bacillus anthracis	GCF_002980615.3	NZ_CP066168.1: 10453-8902	NZ_CP054816.1: 2687340-2684869
Bacillus anthracis	GCF_019693235.1	NZ_CP081175.1: 742839-741288	NZ_CP060194.1: 9066-6595
Bacillus anthracis	GCF_900014345.1	NZ_FBXL01000036.1: 1243-1	NZ_CP066168.1: 8660-6189
Bacillus anthracis	GCF_900014335.1	NZ_FBXM01000036.1: 1188-1	NZ_CP081175.1: 9066-6595
Bacillus anthracis	GCF_900013465.1	NZ_FBXN01000014.1: 1-1182	NZ_FBXL01000028.1: 142166-139695
Bacillus anthracis	GCF_900013485.1	NZ_FBXO01000046.1: 65-1616	NZ_FBXM01000035.1: 220-2691
Bacillus anthracis	GCF_900014375.1	NZ_FBXP01000069.1: 1-1462	NZ_FBXN01000002.1: 141951-139480
Bacillus anthracis	GCF_900013475.1	NZ_FBXQ01000038.1: 1-1254	NZ_FBXO01000026.1: 29389-26918
Bacillus anthracis	GCF_900014355.1	NZ_FBXR01000036.1: 1-1183	NZ_FBXP01000076.1: 196-2667
Bacillus anthracis	GCF_900014365.1	NZ_FBXT01000033.1: 1184-1	NZ_FBXQ01000030.1: 220-2691
Bacillus anthracis	GCF_900011745.1	NZ_FBXU01000044.1: 1182-9	NZ_FBXR01000012.1: 142163-139692
Bacillus anthracis	GCF_016484445.1	NZ_JABUNV010000041.1: 1155-20	NZ_FBXT01000018.1: 142173-139702
Bacillus anthracis	GCF_016484455.1	NZ_JABUNW010000075.1: 55-1606	NZ_FBXU01000036.1: 29389-26918
Bacillus anthracis	GCF_014903775.1	NZ_JADBPS010000028.1: 1350-1	NZ_JABUNV010000025.1: 29313-26842
Bacillus anthracis	GCF_018222265.1	NZ_JAGJCG010000005.1: 292076-290941	NZ_JABUNW010000047.1: 29313-26842
Bacillus anthracis	GCF_017814405.1	NZ_JAGJCH010000149.1: 1-1130	NZ_JADBPS010000006.1: 555-3026
Bacillus anthracis	GCF_017814385.1	NZ_JAGJCI010000112.1: 1-1130	NZ_JAGJCG010000005.1: 290699-288228
Bacillus anthracis	GCF_017814105.1	NZ_JAGJCJ010000002.1: 290347-289212	NZ_JAGJCH010000001.1: 306783-304312
Bacillus anthracis	GCF_017814115.1	NZ_JAGJCK010000070.1: 1-1130	NZ_JAGJCI010000002.1: 290682-288211
Bacillus anthracis	GCF_017814195.1	NZ_JAGJCM010000077.1: 1-1058	NZ_JAGJCJ010000032.1: 46196-43725
Bacillus anthracis	GCF_017814215.1	NZ_JAGJCN010000111.1: 1-1130	NZ_JAGJCK010000003.1: 290525-288054
Bacillus anthracis	GCF_017814305.1	NZ_JAGJCO010000186.1: 1-1130	NZ_JAGJCM010000007.1: 227439-224968
Bacillus anthracis	GCF_017814355.1	NZ_JAGJCP010000129.1: 1-1130	NZ_JAGJCN010000004.1: 375-2846
Bacillus anthracis	GCF_017814375.1	NZ_JAGJCQ010000102.1: 1-1130	NZ_JAGJCO010000026.1: 51965-49494
Bacillus anthracis	GCF_017814055.1	NZ_JAGJCR010000003.1: 238796-237661	NZ_JAGJCP010000022.1: 312-2783
Bacillus anthracis	GCF_017814095.1	NZ_JAGJCS010000026.1: 1-1130	NZ_JAGJCQ010000004.1: 239467-236996
Bacillus anthracis	GCF_017814035.1	NZ_JAGJCT010000039.1: 1-1130	NZ_JAGJCR010000022.1: 312-2783
Bacillus anthracis	GCF_017814075.1	NZ_JAGJCU010000007.1: 1-1136	NZ_JAGJCS010000004.1: 375-2846
Bacillus anthracis	GCF_017813925.1	NZ_JAGJCX010000006.1: 291445-290310	NZ_JAGJCT010000007.1: 290486-288015
Bacillus anthracis	GCF_017814515.1	NZ_JAGJCY010000032.1: 1-1130	NZ_JAGJCU010000007.1: 1378-3849
Bacillus anthracis	GCF_017813815.1	NZ_JAGJCZ010000004.1: 1-1136	NZ_JAGJCX010000006.1: 290068-287597
Bacillus anthracis	GCF_017814475.1	NZ_JAGJDA010000068.1: 1-1130	NZ_JAGJCY010000007.1: 312-2783
Bacillus anthracis	GCF_017814555.1	NZ_JAGJDB010000283.1: 1-1136	NZ_JAGJCZ010000004.1: 1378-3849
Bacillus anthracis	GCF_017814535.1	NZ_JAGJDC010000045.1: 1-1130	NZ_JAGJDA010000007.1: 375-2846
Bacillus anthracis	GCF_017814565.1	NZ_JAGJDD010000070.1: 1-1130	NZ_JAGJDB010000034.1: 312-2783
Bacillus anthracis	GCF_017814495.1	NZ_JAGJDE010000087.1: 1-1130	NZ_JAGJDC010000005.1: 290525-288054
Bacillus anthracis	GCF_017813875.1	NZ_JAGJDF010000049.1: 1-1130	NZ_JAGJDD010000002.1: 375-2846
Bacillus anthracis	GCF_017813825.1	NZ_JAGJDG010000109.1: 1-1130	NZ_JAGJDE010000006.1: 312-2783
Bacillus anthracis	GCF_017813915.1	NZ_JAGJDI010000077.1: 1-1130	NZ_JAGJDF010000004.1: 290700-288229
Bacillus anthracis	GCF_017813805.1	NZ_JAGJDJ010000043.1: 1-1130	NZ_JAGJDG010000002.1: 240538-238067
Bacillus anthracis	GCF_017814175.1	NZ_JAGJDK010000080.1: 1-1130	NZ_JAGJDI010000002.1: 375-2846
Bacillus anthracis	GCF_017814225.1	NZ_JAGJDL010000039.1: 1-1130	NZ_JAGJDJ010000004.1: 307029-304558
Bacillus anthracis	GCF_017814325.1	NZ_JAGJDM010000056.1: 1-1130	NZ_JAGJDK010000004.1: 375-2846
Bacillus anthracis	GCF_017814255.1	NZ_JAGJDN010000004.1: 1-1136	NZ_JAGJDL010000006.1: 312-2783
Bacillus anthracis	GCF_017814285.1	NZ_JAGJDO010000053.1: 1-1130	NZ_JAGJDM010000005.1: 290360-287889
Bacillus anthracis	GCF_017813995.1	NZ_JAGJDP010000003.1: 1130-1	NZ_JAGJDN010000004.1: 1378-3849
Bacillus anthracis	GCF_017813975.1	NZ_JAGJDQ010000035.1: 1-1130	NZ_JAGJDO010000002.1: 375-2846
Bacillus anthracis	GCF_017814005.1	NZ_JAGJDR010000024.1: 1-1130	NZ_JAGJDP010000045.1: 269-2740
Bacillus anthracis	GCF_017963425.1	NZ_JAGMVY010000054.1: 1-1130	NZ_JAGJDQ010000026.1: 312-2783
Bacillus anthracis	GCF_017963435.1	NZ_JAGMVZ010000005.1: 1-1136	NZ_JAGJDR010000004.1: 375-2846
Bacillus anthracis	GCF_017963445.1	NZ_JAGMWA010000088.1: 1-1130	NZ_JAGMVY010000005.1: 226901-224430
Bacillus anthracis	GCF_021014295.1	NZ_JAINUB010000057.1: 1546-1	NZ_JAGMVZ010000007.1: 224329-221858
Bacillus anthracis	GCF_020686345.1	NZ_JAJERK010000061.1: 55-1606	NZ_JAGMWA010000035.1: 46106-43635
Bacillus anthracis	GCF_000697555.1	NZ_JHDS02000027.1: 1483-1	NZ_JAINUB010000131.1: 283-2754
Bacillus anthracis	GCF_000782955.1	NZ_JSZP01000037.1: 1456-1	NZ_JAJERK010000036.1: 240-2711
Bacillus anthracis	GCF_000782905.1	NZ_JSZQ01000037.1: 1-1145	NZ_JHDS02000020.1: 238939-236468
Bacillus anthracis	GCF_000782975.1	NZ_JSZR01000032.1: 1202-58	NZ_JSZP01000008.1: 202-2673
Bacillus anthracis	GCF_000782995.1	NZ_JSZS01000052.1: 1164-20	NZ_JSZQ01000040.1: 239161-236690
Bacillus anthracis	GCF_000783015.1	NZ_JSZT01000040.1: 1-1456	NZ_JSZR01000027.1: 239249-236778
Bacillus anthracis	GCF_000783035.1	NZ_JSZU01000034.1: 1202-58	NZ_JSZS01000007.1: 202-2673
Bacillus anthracis	GCF_000783055.1	NZ_JSZV01000028.1: 1481-20	NZ_JSZT01000043.1: 29541-27070
Bacillus anthracis	GCF_000783075.1	NZ_JSZW01000029.1: 1-1462	NZ_JSZU01000028.1: 202-2673
Bacillus anthracis	GCF_000793545.1	NZ_JSZX01000022.1: 1519-58	NZ_JSZV01000038.1: 142442-139971
Bacillus anthracis	GCF_000783095.1	NZ_JSZY01000041.1: 1-1456	NZ_JSZW01000044.1: 202-2673
Bacillus anthracis	GCF_000793565.1	NZ_JSZZ01000028.1: 1519-58	NZ_JSZX01000021.1: 239174-236703
Bacillus anthracis	GCF_000783115.1	NZ_JTAA01000044.1: 1-1462	NZ_JSZY01000020.1: 202-2673
Bacillus anthracis	GCF_000783135.1	NZ_JTAB01000042.1: 1456-1	NZ_JSZZ01000037.1: 214165-211694
Bacillus anthracis	GCF_000783155.1	NZ_JTAC01000043.1: 1-1462	NZ_JTAA01000031.1: 202-2673
Bacillus anthracis	GCF_000783165.1	NZ_JTAD01000009.1: 1610-59	NZ_JTAB01000034.1: 202-2673
Bacillus anthracis	GCF_000783195.1	NZ_JTAE01000049.1: 1609-58	NZ_JTAC01000088.1: 202-2673
Bacillus anthracis	GCF_000783215.1	NZ_JTAF01000039.1: 1-1462	NZ_JTAD01000026.1: 202-2673
Bacillus anthracis	GCF_000783235.1	NZ_JTAG01000059.1: 1-1145	NZ_JTAE01000026.1: 202-2673
Bacillus anthracis	GCF_000793525.1	NZ_JTAP01000028.1: 1-1456	NZ_JTAF01000029.1: 29680-27209
Bacillus anthracis	GCF_000782885.1	NZ_JTAQ01000024.1: 1-1462	NZ_JTAG01000014.1: 29393-26922
Bacillus anthracis	GCF_000782895.1	NZ_JTAR01000005.1: 1519-58	NZ_JTAP01000022.1: 239420-236949
Bacillus anthracis	GCF_000782875.1	NZ_JTAS01000051.1: 1456-1	NZ_JTAQ01000021.1: 239189-236718
Bacillus anthracis	GCF_000732465.1	NZ_KL649677.1: 1263-1	NZ_JTAR01000016.1: 202-2673
Bacillus anthracis	GCF_000743805.1	NZ_KN050648.1: 4816153-4814602	NZ_JTAS01000045.1: 202-2673
Bacillus anthracis	GCF_000743825.1	NZ_KN050651.1: 252140-253691	NZ_KL649663.1: 581755-579284
Bacillus anthracis	GCF_001677305.1	NZ_LBBZ01000030.1: 3222-4773	NZ_KN050648.1: 4399914-4402385
Bacillus anthracis	GCF_001677295.1	NZ_LBCA01000033.1: 1778-227	NZ_KN050651.1: 962744-960273
Bacillus anthracis	GCF_001029875.1	NZ_LDPG01000021.1: 110219-108668	NZ_LBBZ01000013.1: 147289-144818
Bacillus anthracis	GCF_001272985.1	NZ_LFYF01000015.1: 1571-20	NZ_LBCA01000014.1: 579757-577286
Bacillus anthracis	GCF_001273005.1	NZ_LFYG01000003.1: 3304-4849	NZ_LDPG01000033.1: 262-2733
Bacillus anthracis	GCF_001273025.1	NZ_LFYH01000002.1: 1571-20	NZ_LFYF01000028.1: 290450-287979
Bacillus anthracis	GCF_001273045.1	NZ_LFYI01000015.1: 1571-20	NZ_LFYG01000023.1: 290558-288087
Bacillus anthracis	GCF_001273065.1	NZ_LFYJ01000018.1: 1571-20	NZ_LFYH01000012.1: 239575-237104
Bacillus anthracis	GCF_001273145.1	NZ_LGID01000070.1: 1248-1	NZ_LFYI01000022.1: 290562-288091
Bacillus anthracis	GCF_001273085.1	NZ_LGIE01000003.1: 1571-20	NZ_LFYJ01000033.1: 306501-304030
Bacillus anthracis	GCF_001273105.1	NZ_LGIF01000032.1: 1571-20	NZ_LGID01000003.1: 239998-237527
Bacillus anthracis	GCF_001273125.1	NZ_LGIG01000040.1: 1571-20	NZ_LGIE01000039.1: 290565-288094
Bacillus anthracis	GCF_001277085.1	NZ_LHUN01000011.1: 1155-20	NZ_LGIF01000026.1: 239681-237210
Bacillus anthracis	GCF_001276995.1	NZ_LHUO01000021.1: 1571-20	NZ_LGIG01000031.1: 316226-313755
Bacillus anthracis	GCF_001883895.1	NZ_LZQW01000096.1: 1571-20	NZ_LHUN01000004.1: 350-2821
Bacillus anthracis	GCF_001883885.1	NZ_LZQX01000063.1: 141-1692	NZ_LHUO01000009.1: 290057-287586
Bacillus anthracis	GCF_001758315.1	NZ_MEAQ01000212.1: 55-1606	NZ_LZQW01000094.1: 29406-26935
Bacillus anthracis	GCF_000740925.2	NZ_MJAW01000024.1: 1155-20	NZ_LZQX01000032.1: 214-2685
Bacillus anthracis	GCF_001835485.1	NZ_MLJX01000020.1: 2999-4550	NZ_MEAQ01000006.1: 204-2675
Bacillus anthracis	GCF_002024565.1	NZ_MTAU01000055.1: 3029-4550	NZ_MJAW01000009.1: 262-2733
Bacillus anthracis	GCF_002019425.1	NZ_MVIR01000036.1: 1264-1	NZ_MLJX01000011.1: 142122-139651
Bacillus anthracis	GCF_002025265.1	NZ_MVKB01000039.1: 16-1279	NZ_MTAU01000015.1: 178794-176323
Bacillus anthracis	GCF_002025275.1	NZ_MVKC01000041.1: 55-1318	NZ_MVIR01000015.1: 262-2733
Bacillus anthracis	GCF_002025395.1	NZ_MVKD01000036.1: 55-1318	NZ_MVKB01000016.1: 262-2733
Bacillus anthracis	GCF_002025335.1	NZ_MVKE01000033.1: 55-1318	NZ_MVKC01000017.1: 142206-139735
Bacillus anthracis	GCF_002007035.1	NZ_MVOA01000001.1: 362286-360735	NZ_MVKD01000015.1: 262-2733
Bacillus anthracis	GCF_002525715.1	NZ_NRIV01000037.1: 1103-20	NZ_MVKE01000011.1: 262-2733
Bacillus anthracis	GCF_002525685.1	NZ_NRIW01000034.1: 1155-20	NZ_MVOA01000002.1: 9069-6598
Bacillus anthracis	GCF_002525785.1	NZ_NRIX01000032.1: 1164-20	NZ_NRIV01000012.1: 142509-140038
Bacillus anthracis	GCF_002525695.1	NZ_NRIY01000029.1: 1118-20	NZ_NRIW01000010.1: 147320-144849
Bacillus anthracis	GCF_002525705.1	NZ_NRIZ01000030.1: 1155-20	NZ_NRIX01000010.1: 142162-139691
Bacillus anthracis	GCF_002525775.1	NZ_NRJA01000033.1: 1118-20	NZ_NRIY01000007.1: 142162-139691
Bacillus anthracis	GCF_002525765.1	NZ_NRJB01000034.1: 1080-20	NZ_NRIZ01000006.1: 238818-236347
Bacillus anthracis	GCF_002566425.1	NZ_NUXH01000022.1: 1610-59	NZ_NRJA01000011.1: 142407-139936
Bacillus anthracis	GCF_002570225.1	NZ_NVHS01000049.1: 3037-4588	NZ_NRJB01000010.1: 142162-139691
Bacillus anthracis	GCF_002550475.1	NZ_NVLX01000033.1: 1610-59	NZ_NUXH01000086.1: 206-2677
Bacillus anthracis	GCF_002896655.1	NZ_PPEM01000022.1: 1546-1	NZ_NVHS01000040.1: 205-2676
Bacillus anthracis	GCF_002896635.1	NZ_PPEP01000029.1: 1164-20	NZ_PPEM01000008.1: 142213-139742
Bacillus anthracis	GCF_002896695.1	NZ_PPES01000072.1: 1063-20	NZ_PPEP01000007.1: 239413-236942
Bacillus anthracis	GCF_003063945.1	NZ_QAEG01000023.1: 1546-1	NZ_PPEQ01000007.1: 239566-237095
Bacillus anthracis	GCF_003063925.1	NZ_QAEH01000025.1: 1546-1	NZ_PPES01000006.1: 350-2821
Bacillus anthracis	GCF_003063965.1	NZ_QAEI01000020.1: 1-1130	NZ_QAEG01000005.1: 239398-236927
Bacillus anthracis	GCF_003063985.1	NZ_QAEJ01000068.1: 1-1130	NZ_QAEH01000005.1: 290573-288102
Bacillus anthracis	GCF_003064005.1	NZ_QAEK01000028.1: 1-1130	NZ_QAEI01000004.1: 375-2846
Bacillus anthracis	GCF_003064045.1	NZ_QAEL01000026.1: 1-1130	NZ_QAEJ01000005.1: 266854-264383
Bacillus anthracis	GCF_003064015.1	NZ_QAEM01000022.1: 1-1130	NZ_QAEK01000005.1: 289992-287521
Bacillus anthracis	GCF_003064085.1	NZ_QAEN01000025.1: 1-1130	NZ_QAEL01000004.1: 580390-577919
Bacillus anthracis	GCF_003335125.1	NZ_QPEZ01000027.1: 1571-20	NZ_QAEM01000004.1: 290655-288184
Bacillus anthracis	GCF_003367985.1	NZ_QPKO01000031.1: 3077-4622	NZ_QAEN01000005.1: 375-2846
Bacillus anthracis	GCF_003345105.1	NZ_QPKP01000024.1: 1571-20	NZ_QPEZ01000005.1: 239175-236704
Bacillus anthracis	GCF_003368005.1	NZ_QPKQ01000026.1: 3077-4622	NZ_QPKO01000019.1: 343-2814
Bacillus anthracis	GCF_009669065.1	NZ_RXZL01001034.1: 1793-242	NZ_QPKP01000006.1: 300-2771
Bacillus anthracis	GCF_009669045.1	NZ_RXZM01000850.1: 3304-4855	NZ_QPKQ01000006.1: 343-2814
Bacillus anthracis	GCF_009669105.1	NZ_RXZN01000539.1: 3077-4628	NZ_RXZL01000001.1: 9165-6694
Bacillus anthracis	GCF_009669135.1	NZ_RXZO01000331.1: 3077-4628	NZ_RXZM01000849.1: 40622-38151
Bacillus anthracis	GCF_009669125.1	NZ_RXZQ01000063.1: 1591-41	NZ_RXZN01000001.1: 18161-15690
Bacillus anthracis	GCF_009669205.1	NZ_RXZS01000161.1: 3100-4651	NZ_RXZO01000001.1: 18176-15705
Bacillus anthracis	GCF_009669265.1	NZ_RXZT01000370.1: 3331-4882	NZ_RXZQ01000062.1: 142140-139669
Bacillus anthracis	GCF_009669275.1	NZ_RXZU01000002.1: 55-1606	NZ_RXZS01000160.1: 224226-221755
Bacillus anthracis	GCF_009669225.1	NZ_RXZV01000296.1: 3304-4855	NZ_RXZT01000369.1: 68916-66445
Bacillus anthracis	GCF_009669235.1	NZ_RXZW01000439.1: 3077-4628	NZ_RXZU01000001.1: 6840-4369
Bacillus anthracis	GCF_009669025.1	NZ_SDEF01000003.1: 60003-58452	NZ_RXZV01000001.1: 18204-15733
Bacillus anthracis	GCF_009831565.1	NZ_VTZH01000004.1: 1-1136	NZ_RXZW01000438.1: 68916-66445
Bacillus anthracis	GCF_009831545.1	NZ_VTZI01000024.1: 1-1130	NZ_SDEF01000125.1: 141800-139329
Bacillus anthracis	GCF_009831675.1	NZ_VTZJ01000004.1: 1-1136	NZ_VTZH01000004.1: 1378-3849
Bacillus anthracis	GCF_009831645.1	NZ_VTZK01000004.1: 291758-290623	NZ_VTZI01000004.1: 375-2846
Bacillus anthracis	GCF_009831485.1	NZ_VTZL01000019.1: 1-1130	NZ_VTZJ01000004.1: 1378-3849
Bacillus anthracis	GCF_009872955.1	NZ_WUCU01000028.1: 495631-497182	NZ_VTZL01000004.1: 375-2846
Bacillus anthracis	GCF_009872895.1	NZ_WUDB01000022.1: 1249-1	NZ_WUCY01000001.1: 29384-26913
Bacillus anthracis	GCF_009872715.1	NZ_WXXB01000026.1: 281569-280018	NZ_WUDB01000010.1: 204-2675
Bacillus anthracis	GCF_009872805.1	NZ_WXXC01000016.1: 2083828-2082277	NZ_WXWZ01000028.1: 29374-26903
Bacillus anthracis	GCF_009872975.1	NZ_WXXI01000021.1: 429306-427756	NZ_WXXA01000010.1: 216-2687

## Sheet: Table S6
gyrA1 in-silico		gyrA2 in-silico		gyrA3 in-silico
Bacillus sequence	Bacillus species	Bacillus sequence	Bacillus species	Bacillus sequence	Bacillus species
CP017070.1:2880246-2882648	Bacillus gibsonii	CP017070.1:2880246-2882648	Bacillus gibsonii	QBBX01000025.1:46619-49024	Bacillus acanthi
CP041357.1:1529945-1532362	Bacillus halotolerans	CP041357.1:1529945-1532362	Bacillus halotolerans	CP026008.1:1453748-1456168	Bacillus aerophilus
PVWC01000004.1:424275-426692	Bacillus halotolerans	PVQQ01000001.1:1079798-1082215	Bacillus halotolerans	JXRO01000016.1:978183-980603	Bacillus aerophilus
PVQQ01000001.1:1079798-1082215	Bacillus halotolerans	PVQP01000019.1:17568-19985	Bacillus halotolerans	ALPT02000068.1:2462-4867	Bacillus alcalophilus
PVQP01000019.1:17568-19985	Bacillus halotolerans	PVXC01000004.1:442745-445162	Bacillus halotolerans	CABMHA010000163.1:712-3117	Bacillus alcalophilus
PVXC01000004.1:442745-445162	Bacillus halotolerans	PVXA01000004.1:442745-445162	Bacillus halotolerans	JALP01000188.1:16889-19294	Bacillus alcalophilus
PVXA01000004.1:442745-445162	Bacillus halotolerans	PVXB01000004.1:442745-445162	Bacillus halotolerans	AMDH01000015.1:626266-628686	Bacillus altitudinis
PVXD01000004.1:340727-343144	Bacillus halotolerans	MLCY01000008.1:193295-195712	Bacillus halotolerans	ASJC01000015.1:47192-49612	Bacillus altitudinis
PVXB01000004.1:442745-445162	Bacillus halotolerans	PEOF01000017.1:197751-200168	Bacillus halotolerans	CP009108.1:972211-974631	Bacillus altitudinis
MLCY01000008.1:193295-195712	Bacillus halotolerans	ASJT01000114.1:33269-35686	Bacillus halotolerans	CP011150.1:6649-9069	Bacillus altitudinis
PEOF01000017.1:197751-200168	Bacillus halotolerans	CP029364.1:2000198-2002615	Bacillus halotolerans	CP022319.2:6650-9070	Bacillus altitudinis
NERK01000024.1:532078-534495	Bacillus halotolerans	PGUV01000001.1:87-2504	Bacillus halotolerans	CP024204.1:6649-9069	Bacillus altitudinis
LUUT01000004.1:1024406-1026823	Bacillus halotolerans	VBUQ01000021.1:6764-9178	Bacillus intestinalis	CP025643.1:955635-958055	Bacillus altitudinis
LPVF01000008.1:1024221-1026638	Bacillus halotolerans	MUXL01000002.1:570370-572772	Bacillus intestinalis	CP031774.1:3588440-3590860	Bacillus altitudinis
ASJT01000114.1:33269-35686	Bacillus halotolerans	MWZB01000065.1:498935-501337	Bacillus intestinalis	CP040514.1:6749-9169	Bacillus altitudinis
CP029364.1:2000198-2002615	Bacillus halotolerans	CP011051.1:1980050-1982464	Bacillus intestinalis	CP040747.1:6649-9069	Bacillus altitudinis
PGUV01000001.1:87-2504	Bacillus halotolerans	NKAK01000010.1:525-2927	Bacillus intestinalis	CP043559.1:3775573-3777993	Bacillus altitudinis
VBUQ01000021.1:6764-9178	Bacillus intestinalis	LSMU01000022.1:382-2784	Bacillus intestinalis	CP049589.1:3916824-3919244	Bacillus altitudinis
CP011051.1:1980050-1982464	Bacillus intestinalis	KN049967.1:2058975-2061389	Bacillus intestinalis	JAAIFO010000005.1:278217-280637	Bacillus altitudinis
KN049967.1:2058975-2061389	Bacillus intestinalis	MIZD01000006.1:124046-126448	Bacillus licheniformis	JABAGM010000001.1:522-2942	Bacillus altitudinis
MIZD01000006.1:124046-126448	Bacillus licheniformis	CP051464.1:6802-9216	Bacillus mojavensis	JH137695.1:365-2785	Bacillus altitudinis
LGUH01000009.1:1044538-1046940	Bacillus murimartini	LGUH01000009.1:1044538-1046940	Bacillus murimartini	JOVS02000003.1:319-2739	Bacillus altitudinis
SSNO01000114.1:122841-125243	Bacillus sp.	SSNO01000114.1:122841-125243	Bacillus sp.	JXAI01000011.1:109257-111677	Bacillus altitudinis
WJHD01000002.1:1048688-1051090	Bacillus sp.	WJHD01000002.1:1048688-1051090	Bacillus sp.	LDPI01000024.1:238-2658	Bacillus altitudinis
VDQO01000006.1:159053-161455	Bacillus sp.	VDQO01000006.1:159053-161455	Bacillus sp.	MEDE01000012.1:102462-104882	Bacillus altitudinis
CP041372.1:6717-9119	Bacillus sp.	CP041372.1:6717-9119	Bacillus sp.	MEHW01000053.1:331-2751	Bacillus altitudinis
VFNF01000001.1:1063154-1065556	Bacillus sp.	VFNF01000001.1:1063154-1065556	Bacillus sp.	NVJA01000003.1:322-2742	Bacillus altitudinis
CP041757.1:6594-8996	Bacillus sp.	CP041757.1:6594-8996	Bacillus sp.	PEKO02000016.1:60908-63328	Bacillus altitudinis
SNWZ01000009.1:1026047-1028449	Bacillus sp.	CP033064.1:6595-8997	Bacillus sp.	PEKR01000013.1:500-2920	Bacillus altitudinis
CP033064.1:6595-8997	Bacillus sp.	QUQT01000004.1:358348-360750	Bacillus sp.	QAWE01000167.1:3-2405	Bacillus altitudinis
QUQT01000004.1:358348-360750	Bacillus sp.	CP030937.1:6695-9097	Bacillus sp.	QCWN01000011.1:555-2975	Bacillus altitudinis
CP030937.1:6695-9097	Bacillus sp.	CP026521.1:4812958-4815360	Bacillus sp.	QENO01000009.1:109643-112063	Bacillus altitudinis
PQST01000004.1:92007-94409	Bacillus sp.	PQST01000004.1:92007-94409	Bacillus sp.	QGGD01000106.1:46263-48683	Bacillus altitudinis
PJCT01000011.1:36340-38742	Bacillus sp.	PJCT01000011.1:36340-38742	Bacillus sp.	QIMF01000013.1:97151-99571	Bacillus altitudinis
CP011101.1:6594-8996	Bacillus sp.	CP021911.1:3995110-3997512	Bacillus sp.	VDTU01000008.1:373-2793	Bacillus altitudinis
LAKC01000010.1:1037747-1040149	Bacillus sp.	CP011101.1:6594-8996	Bacillus sp.	VEJU01000009.1:384-2804	Bacillus altitudinis
LN680001.1:7003-9405	Bacillus sp.	LAKC01000010.1:1037747-1040149	Bacillus sp.	VEKA01000001.1:956997-959417	Bacillus altitudinis
CP010014.1:3856180-3858582	Bacillus sp.	LN680001.1:7003-9405	Bacillus sp.	VEKH01000004.1:291005-293425	Bacillus altitudinis
OBED01000020.1:613-3015	Bacillus sp.	CP010014.1:3856180-3858582	Bacillus sp.	VEKQ01000008.1:383-2803	Bacillus altitudinis
FWZZ01000001.1:624-3026	Bacillus sp.	CP003492.1:7005-9407	Bacillus sp.	VEKR01000008.1:112917-115337	Bacillus altitudinis
CP050256.1:414-2816	Bacillus sp.	OBED01000020.1:613-3015	Bacillus sp.	VEKT01000001.1:384-2804	Bacillus altitudinis
VDOW01000047.1:423-2825	Bacillus sp.	FWZZ01000001.1:624-3026	Bacillus sp.	VEKX01000009.1:112917-115337	Bacillus altitudinis
PZKP01000036.1:313-2715	Bacillus sp.	CP050256.1:414-2816	Bacillus sp.	VEKY01000008.1:383-2803	Bacillus altitudinis
PHIE01000002.1:665-3067	Bacillus sp.	VDOW01000047.1:423-2825	Bacillus sp.	VEMF01000010.1:101791-104211	Bacillus altitudinis
CP017072.1:173665-176067	Bacillus sp.	PZKP01000036.1:313-2715	Bacillus sp.	VFLM01000035.1:91829-94249	Bacillus altitudinis
LFZT01000003.1:80792-83194	Bacillus sp.	PHIE01000002.1:665-3067	Bacillus sp.	VTEM01000005.1:974-3394	Bacillus altitudinis
JXAQ01000009.1:228-2645	Bacillus sp.	MOEO01000010.1:385-2787	Bacillus sp.	VTQS01000005.1:291192-293612	Bacillus altitudinis
JPWY01000014.1:540-2942	Bacillus sp.	BDFC01000004.1:259-2661	Bacillus sp.	AUNG01000003.1:256-2658	Bacillus amyloliquefaciens
UAQD01000012.1:1091591-1094005	Bacillus subtilis	CP017072.1:173665-176067	Bacillus sp.	AUWK01000002.1:251-2653	Bacillus amyloliquefaciens
CP053102.1:7003-9405	Bacillus subtilis	LFZT01000003.1:80792-83194	Bacillus sp.	AVQH01000023.1:259-2661	Bacillus amyloliquefaciens
JABBYF010000002.1:1046600-1049002	Bacillus subtilis	JXAJ01000001.1:156509-158911	Bacillus sp.	CP000560.2:7012-9414	Bacillus amyloliquefaciens
JABAJR010000002.1:1064788-1067190	Bacillus subtilis	JXAQ01000009.1:228-2645	Bacillus sp.	CP002627.1:7019-9421	Bacillus amyloliquefaciens
CP051466.1:6794-9196	Bacillus subtilis	JPWY01000014.1:540-2942	Bacillus sp.	CP002634.1:7019-9421	Bacillus amyloliquefaciens
CP051465.1:6794-9196	Bacillus subtilis	CABIVP010000002.1:1076956-1079358	Bacillus subtilis	CP002927.1:7019-9421	Bacillus amyloliquefaciens
CP051462.1:6906-9308	Bacillus subtilis	UAQD01000012.1:1091591-1094005	Bacillus subtilis	CP003332.1:7286-9688	Bacillus amyloliquefaciens
CP051306.1:6607-9009	Bacillus subtilis	CP053102.1:7003-9405	Bacillus subtilis	CP006058.1:2189519-2191921	Bacillus amyloliquefaciens
CP050532.1:7041-9443	Bacillus subtilis	JABBYF010000002.1:1046600-1049002	Bacillus subtilis	CP006845.1:7012-9414	Bacillus amyloliquefaciens
JAAUXF010000005.1:3567235-3569637	Bacillus subtilis	JABAJR010000002.1:1064788-1067190	Bacillus subtilis	CP006952.1:7014-9416	Bacillus amyloliquefaciens
JAAUXE010000004.1:356495-358897	Bacillus subtilis	SIRO01000026.1:1058412-1060814	Bacillus subtilis	CP006960.1:733678-736080	Bacillus amyloliquefaciens
QRFZ01000001.1:7003-9405	Bacillus subtilis	CP051466.1:6794-9196	Bacillus subtilis	CP007242.1:3783564-3785966	Bacillus amyloliquefaciens
CP026662.1:2457362-2459764	Bacillus subtilis	CP051465.1:6794-9196	Bacillus subtilis	CP011252.1:7015-9417	Bacillus amyloliquefaciens
QXVY01000008.1:62778-65180	Bacillus subtilis	CP051462.1:6906-9308	Bacillus subtilis	CP013727.1:2890796-2893198	Bacillus amyloliquefaciens
NBBO01000002.1:227189-229591	Bacillus subtilis	CP051306.1:6607-9009	Bacillus subtilis	CP014700.1:7015-9417	Bacillus amyloliquefaciens
JAAEBK010000006.1:127034-129436	Bacillus subtilis	CP050532.1:7041-9443	Bacillus subtilis	CP014783.1:4003835-4006237	Bacillus amyloliquefaciens
JAAEBI010000004.1:499732-502134	Bacillus subtilis	JAAUXF010000005.1:3567235-3569637	Bacillus subtilis	CP016913.1:6704-9121	Bacillus amyloliquefaciens
NJRG01000002.1:1048072-1050474	Bacillus subtilis	JAAUXE010000004.1:356495-358897	Bacillus subtilis	CP017953.1:7202-9604	Bacillus amyloliquefaciens
NJRE01000002.1:901381-903783	Bacillus subtilis	QRFZ01000001.1:7003-9405	Bacillus subtilis	CP018200.1:2467907-2470309	Bacillus amyloliquefaciens
NJRD01000003.1:1052793-1055195	Bacillus subtilis	CP026662.1:2457362-2459764	Bacillus subtilis	CP018902.1:3112678-3115080	Bacillus amyloliquefaciens
NJRC01000001.1:467550-469952	Bacillus subtilis	QXVY01000008.1:62778-65180	Bacillus subtilis	CP021505.1:6608-9010	Bacillus amyloliquefaciens
NJRA01000002.1:1043807-1046209	Bacillus subtilis	NBBO01000002.1:227189-229591	Bacillus subtilis	CP029069.1:7012-9414	Bacillus amyloliquefaciens
JAABUF010000002.1:2188291-2190693	Bacillus subtilis	JAAEBK010000006.1:127034-129436	Bacillus subtilis	CP029070.1:7012-9414	Bacillus amyloliquefaciens
JAACYL010000002.1:554412-556814	Bacillus subtilis	JAAEBI010000004.1:499732-502134	Bacillus subtilis	CP029071.1:7012-9414	Bacillus amyloliquefaciens
CP045672.1:6594-8996	Bacillus subtilis	NJRG01000002.1:1048072-1050474	Bacillus subtilis	CP030097.1:3722500-3724902	Bacillus amyloliquefaciens
CP031693.1:657823-660225	Bacillus subtilis	NJRE01000002.1:901381-903783	Bacillus subtilis	CP032146.1:6704-9106	Bacillus amyloliquefaciens
CP028215.1:2265609-2268011	Bacillus subtilis	NJRD01000003.1:1052793-1055195	Bacillus subtilis	CP035899.1:1062281-1064683	Bacillus amyloliquefaciens
CP028201.1:3846255-3848657	Bacillus subtilis	NJRC01000001.1:467550-469952	Bacillus subtilis	CP038028.1:1858774-1861176	Bacillus amyloliquefaciens
CP047485.1:5254-7656	Bacillus subtilis	NJRA01000002.1:1043807-1046209	Bacillus subtilis	CP040672.1:1001525-1003927	Bacillus amyloliquefaciens
CP023409.1:7593-9995	Bacillus subtilis	JAABUF010000002.1:2188291-2190693	Bacillus subtilis	CP041691.1:6701-9103	Bacillus amyloliquefaciens
CP047325.1:1520407-1522809	Bacillus subtilis	JAACYL010000002.1:554412-556814	Bacillus subtilis	CP041693.1:3859227-3861629	Bacillus amyloliquefaciens
CP045811.1:6594-8996	Bacillus subtilis	CP045672.1:6594-8996	Bacillus subtilis	CP041770.1:2808215-2810617	Bacillus amyloliquefaciens
CP045922.1:6594-8996	Bacillus subtilis	CP031693.1:657823-660225	Bacillus subtilis	CP044359.1:1655560-1657962	Bacillus amyloliquefaciens
CP045812.1:6594-8996	Bacillus subtilis	CP028215.1:2265609-2268011	Bacillus subtilis	CP044360.1:3875008-3877410	Bacillus amyloliquefaciens
CP045818.1:6594-8996	Bacillus subtilis	CP028201.1:3846255-3848657	Bacillus subtilis	CP044444.1:1349500-1351902	Bacillus amyloliquefaciens
CP045817.1:6595-8997	Bacillus subtilis	CP047485.1:5254-7656	Bacillus subtilis	CP053376.1:7014-9416	Bacillus amyloliquefaciens
CP045816.1:6594-8996	Bacillus subtilis	CP023409.1:7593-9995	Bacillus subtilis	CYHL01000005.1:72378-74780	Bacillus amyloliquefaciens
CP045826.1:6594-8996	Bacillus subtilis	CP047325.1:1520407-1522809	Bacillus subtilis	CYHP01000012.1:76428-78830	Bacillus amyloliquefaciens
CP045823.1:6594-8996	Bacillus subtilis	CP045811.1:6594-8996	Bacillus subtilis	DF836086.1:847676-850078	Bacillus amyloliquefaciens
CP045825.1:6594-8996	Bacillus subtilis	CP045922.1:6594-8996	Bacillus subtilis	FN597644.1:7019-9421	Bacillus amyloliquefaciens
CP045821.1:6594-8996	Bacillus subtilis	CP045812.1:6594-8996	Bacillus subtilis	FTNB01000002.1:593-2995	Bacillus amyloliquefaciens
CP045824.1:6594-8996	Bacillus subtilis	CP045818.1:6594-8996	Bacillus subtilis	HE617159.1:7015-9417	Bacillus amyloliquefaciens
CP045820.1:6594-8996	Bacillus subtilis	CP045817.1:6595-8997	Bacillus subtilis	HE774679.1:7012-9414	Bacillus amyloliquefaciens
CP045819.1:6594-8996	Bacillus subtilis	CP045816.1:6594-8996	Bacillus subtilis	HF563562.1:7058-9460	Bacillus amyloliquefaciens
CP031784.1:3209441-3211843	Bacillus subtilis	CP045826.1:6594-8996	Bacillus subtilis	HG328253.1:7012-9414	Bacillus amyloliquefaciens
CP031783.1:525503-527905	Bacillus subtilis	CP045823.1:6594-8996	Bacillus subtilis	HG328254.1:7048-9450	Bacillus amyloliquefaciens
CP045425.1:6594-8996	Bacillus subtilis	CP045825.1:6594-8996	Bacillus subtilis	HG514499.1:7012-9414	Bacillus amyloliquefaciens
CP044498.1:6594-8996	Bacillus subtilis	CP045821.1:6594-8996	Bacillus subtilis	JAAOIT010000682.1:618568-620970	Bacillus amyloliquefaciens
QSNC01000002.1:1047410-1049812	Bacillus subtilis	CP045824.1:6594-8996	Bacillus subtilis	JCOC01000018.1:315-2717	Bacillus amyloliquefaciens
SDKE01000001.1:112168-114570	Bacillus subtilis	CP045820.1:6594-8996	Bacillus subtilis	JMEG01000035.1:7015-9417	Bacillus amyloliquefaciens
VLJJ01000013.1:184480-186882	Bacillus subtilis	CP045819.1:6594-8996	Bacillus subtilis	JQNZ01000021.1:501-2903	Bacillus amyloliquefaciens
VLJK01000006.1:37101-39503	Bacillus subtilis	CP031784.1:3209441-3211843	Bacillus subtilis	JRYS01000186.1:865-3267	Bacillus amyloliquefaciens
VLJH01000001.1:1077794-1080196	Bacillus subtilis	CP031783.1:525503-527905	Bacillus subtilis	KB206087.1:305-2707	Bacillus amyloliquefaciens
VNKJ01000001.1:1054077-1056479	Bacillus subtilis	CP045425.1:6594-8996	Bacillus subtilis	KN723307.1:2943423-2945825	Bacillus amyloliquefaciens
VEFQ01000001.1:1073899-1076301	Bacillus subtilis	CP044498.1:6594-8996	Bacillus subtilis	LGYP01000001.1:7012-9429	Bacillus amyloliquefaciens
VECO01000008.1:67460-69862	Bacillus subtilis	QSNC01000002.1:1047410-1049812	Bacillus subtilis	LJAU01000047.1:252-2654	Bacillus amyloliquefaciens
VDYY01000001.1:1073837-1076239	Bacillus subtilis	VPFB01000002.1:1073369-1075771	Bacillus subtilis	LJDI01000005.1:350-2752	Bacillus amyloliquefaciens
VDTO01000031.1:44034-46436	Bacillus subtilis	BJUC01000002.1:604906-607308	Bacillus subtilis	LMAG01000012.1:984436-986838	Bacillus amyloliquefaciens
VDRH01000002.1:1073835-1076237	Bacillus subtilis	SDKE01000001.1:112168-114570	Bacillus subtilis	LMUC01000001.1:610-3012	Bacillus amyloliquefaciens
VDQY01000002.1:887553-889955	Bacillus subtilis	VLJJ01000013.1:184480-186882	Bacillus subtilis	LPUP01000009.1:1023-3425	Bacillus amyloliquefaciens
VDPU01000031.1:44034-46436	Bacillus subtilis	VLJK01000006.1:37101-39503	Bacillus subtilis	LQYO01000002.1:304-2706	Bacillus amyloliquefaciens
VDPV01000031.1:44034-46436	Bacillus subtilis	VLJH01000001.1:1077794-1080196	Bacillus subtilis	LQYP01000028.1:123859-126261	Bacillus amyloliquefaciens
VDPT01000031.1:44034-46436	Bacillus subtilis	VNKJ01000001.1:1054077-1056479	Bacillus subtilis	LYUG01000006.1:101422-103824	Bacillus amyloliquefaciens
VDOZ01000031.1:44034-46436	Bacillus subtilis	VEFQ01000001.1:1073899-1076301	Bacillus subtilis	LZZO01000019.1:270-2672	Bacillus amyloliquefaciens
VDOV01000031.1:44034-46436	Bacillus subtilis	VECO01000008.1:67460-69862	Bacillus subtilis	MSBV01000003.1:336-2738	Bacillus amyloliquefaciens
VDOU01000031.1:44034-46436	Bacillus subtilis	VDTO01000031.1:44034-46436	Bacillus subtilis	MSTO01000002.1:979281-981683	Bacillus amyloliquefaciens
VDNT01000001.1:1044065-1046467	Bacillus subtilis	VDPU01000031.1:44034-46436	Bacillus subtilis	MSYT01000023.1:257-2659	Bacillus amyloliquefaciens
AP019714.1:6594-8996	Bacillus subtilis	VDPV01000031.1:44034-46436	Bacillus subtilis	NMRK01000010.1:103366-105768	Bacillus amyloliquefaciens
CP041015.1:2922453-2924867	Bacillus subtilis	VDPT01000031.1:44034-46436	Bacillus subtilis	OFHT01000014.1:313652-316054	Bacillus amyloliquefaciens
CP034943.1:6593-9007	Bacillus subtilis	VDOZ01000031.1:44034-46436	Bacillus subtilis	PQWK01000001.1:261-2678	Bacillus amyloliquefaciens
CP034484.1:6594-8996	Bacillus subtilis	VDOV01000031.1:44034-46436	Bacillus subtilis	QKQQ01000035.1:7016-9418	Bacillus amyloliquefaciens
CP040528.1:6693-9095	Bacillus subtilis	VDOU01000031.1:44034-46436	Bacillus subtilis	QPJZ01000003.1:706-3108	Bacillus amyloliquefaciens
CP039935.1:6778-9180	Bacillus subtilis	VDNT01000001.1:1044065-1046467	Bacillus subtilis	QVEJ01000007.1:103379-105781	Bacillus amyloliquefaciens
ML241273.1:765885-768299	Bacillus subtilis	AP019714.1:6594-8996	Bacillus subtilis	SDKG01000001.1:3948627-3951029	Bacillus amyloliquefaciens
CP033205.1:7003-9405	Bacillus subtilis	CP041015.1:2922453-2924867	Bacillus subtilis	SDKH01000001.1:444-2846	Bacillus amyloliquefaciens
CP039755.1:3779371-3781785	Bacillus subtilis	CP034943.1:6593-9007	Bacillus subtilis	SSNF01000002.1:335-2737	Bacillus amyloliquefaciens
SORJ01000001.1:1045219-1047621	Bacillus subtilis	CP034484.1:6594-8996	Bacillus subtilis	SSNG01000002.1:1009128-1011530	Bacillus amyloliquefaciens
CP029609.1:6594-8996	Bacillus subtilis	CP040528.1:6693-9095	Bacillus subtilis	SUPO01000011.1:75560-77962	Bacillus amyloliquefaciens
SHOB01000002.1:1058295-1060697	Bacillus subtilis	CP039935.1:6778-9180	Bacillus subtilis	VRTU01000007.1:92319-94721	Bacillus amyloliquefaciens
CP035414.1:6594-8996	Bacillus subtilis	ML241273.1:765885-768299	Bacillus subtilis	VRTV01000006.1:473-2875	Bacillus amyloliquefaciens
CP035411.1:6594-8996	Bacillus subtilis	CP033205.1:7003-9405	Bacillus subtilis	VRTX01000012.1:103372-105774	Bacillus amyloliquefaciens
CP035413.1:6594-8996	Bacillus subtilis	CP039755.1:3779371-3781785	Bacillus subtilis	WODE01000003.1:1046705-1049107	Bacillus amyloliquefaciens
CP035406.1:6593-8995	Bacillus subtilis	PYWO01000001.1:1103790-1106192	Bacillus subtilis	WOVK01000002.1:1021645-1024047	Bacillus amyloliquefaciens
CP035400.1:6594-8996	Bacillus subtilis	SORJ01000001.1:1045219-1047621	Bacillus subtilis	WOYD01000002.1:1021663-1024065	Bacillus amyloliquefaciens
CP035401.1:6594-8996	Bacillus subtilis	CP029609.1:6594-8996	Bacillus subtilis	CP026095.1:6638-9052	Bacillus asahii
CP035397.1:6594-8996	Bacillus subtilis	SHOB01000002.1:1058295-1060697	Bacillus subtilis	LGYN01000023.1:479857-482265	Bacillus australimaris
CP035403.1:6594-8996	Bacillus subtilis	CP035414.1:6594-8996	Bacillus subtilis	AJLR01000036.1:46870-49290	Bacillus azotoformans
CP035395.1:6594-8996	Bacillus subtilis	CP035411.1:6594-8996	Bacillus subtilis	JJRY01000010.1:89157-91577	Bacillus azotoformans
CP035402.1:6594-8996	Bacillus subtilis	CP035413.1:6594-8996	Bacillus subtilis	KK211281.1:1933-4350	Bacillus bogoriensis
CP035394.1:6594-8996	Bacillus subtilis	CP035406.1:6593-8995	Bacillus subtilis	PGVA01000021.1:15648-18035	Bacillus canaveralius
CP035390.1:6594-8996	Bacillus subtilis	CP035400.1:6594-8996	Bacillus subtilis	PGVD01000049.1:1639-4026	Bacillus canaveralius
CP035391.1:6594-8996	Bacillus subtilis	CP035401.1:6594-8996	Bacillus subtilis	RWHA01000043.1:1689-4076	Bacillus canaveralius
SDJO01000001.1:2380176-2382578	Bacillus subtilis	CP035397.1:6594-8996	Bacillus subtilis	CP012329.1:840537-842957	Bacillus cellulasensis
MZZI01000001.1:3969443-3971845	Bacillus subtilis	CP035403.1:6594-8996	Bacillus subtilis	CP012330.1:83750-86170	Bacillus cellulasensis
CP035231.1:6594-8996	Bacillus subtilis	CP035395.1:6594-8996	Bacillus subtilis	CP012482.1:83750-86170	Bacillus cellulasensis
CP035230.1:6594-8996	Bacillus subtilis	CP035402.1:6594-8996	Bacillus subtilis	CP014165.1:6649-9069	Bacillus cellulasensis
CP035226.1:6596-8998	Bacillus subtilis	CP035394.1:6594-8996	Bacillus subtilis	CP018574.1:873731-876151	Bacillus cellulasensis
CP026010.1:1100093-1102495	Bacillus subtilis	CP035390.1:6594-8996	Bacillus subtilis	KQ758587.1:777-3197	Bacillus cellulasensis
CP035191.1:6595-8997	Bacillus subtilis	CP035391.1:6594-8996	Bacillus subtilis	CADBNU010000070.1:1608-4016	Bacillus coagulans
CP035167.1:6595-8997	Bacillus subtilis	SDJO01000001.1:2380176-2382578	Bacillus subtilis	BCUW01000046.1:1711-4137	Bacillus cohnii
CP035166.1:6594-8996	Bacillus subtilis	MZZI01000001.1:3969443-3971845	Bacillus subtilis	CP018866.1:4602305-4604731	Bacillus cohnii
CP035165.1:6595-8997	Bacillus subtilis	CP035231.1:6594-8996	Bacillus subtilis	WBOS01000013.1:116370-118778	Bacillus depressus
CP035164.1:6594-8996	Bacillus subtilis	CP035230.1:6594-8996	Bacillus subtilis	PGUY01000038.1:2322-4739	Bacillus deserti
CP035163.1:6595-8997	Bacillus subtilis	CP035226.1:6596-8998	Bacillus subtilis	CP033044.1:1552612-1555011	Bacillus foraminis
CP035162.1:6594-8996	Bacillus subtilis	CP026010.1:1100093-1102495	Bacillus subtilis	SLVV01000008.1:1714-4113	Bacillus foraminis
CP035161.1:6594-8996	Bacillus subtilis	CP035191.1:6595-8997	Bacillus subtilis	QVTD01000010.1:237798-240191	Bacillus glennii
RPHG01000002.1:1045634-1048036	Bacillus subtilis	CP035167.1:6595-8997	Bacillus subtilis	CP023481.1:3021047-3023449	Bacillus glycinifermentans
RDEZ01000015.1:52659-55061	Bacillus subtilis	CP035166.1:6594-8996	Bacillus subtilis	CP035232.1:6573-8975	Bacillus glycinifermentans
RFFO01000010.1:188850-191252	Bacillus subtilis	CP035165.1:6595-8997	Bacillus subtilis	LT603683.1:6573-8975	Bacillus glycinifermentans
CP032872.1:652713-655115	Bacillus subtilis	CP035164.1:6594-8996	Bacillus subtilis	KV440945.1:184613-187018	Bacillus gottheilii
CP032863.1:2281061-2283463	Bacillus subtilis	CP035163.1:6595-8997	Bacillus subtilis	KV917375.1:91364-93784	Bacillus halmapalus
CP032867.1:1852679-1855081	Bacillus subtilis	CP035162.1:6594-8996	Bacillus subtilis	CP020880.1:6247-8661	Bacillus horikoshii
CP032857.1:263935-266337	Bacillus subtilis	CP035161.1:6594-8996	Bacillus subtilis	KV440964.1:545569-547989	Bacillus horikoshii
CP032860.1:1562808-1565210	Bacillus subtilis	RPHG01000002.1:1045634-1048036	Bacillus subtilis	SWFM01000008.1:576-2987	Bacillus hwajinpoensis
CP032853.1:3688905-3691307	Bacillus subtilis	RDEZ01000015.1:52659-55061	Bacillus subtilis	WKKF01000002.1:1638-4064	Bacillus idriensis
CP032855.1:2084054-2086456	Bacillus subtilis	RFFO01000010.1:188850-191252	Bacillus subtilis	JGVU02000005.1:65192-67606	Bacillus indicus
CP032852.1:682772-685174	Bacillus subtilis	CP032872.1:652713-655115	Bacillus subtilis	JNVC02000013.1:1598-4012	Bacillus indicus
CP032315.1:4118748-4121150	Bacillus subtilis	CP032863.1:2281061-2283463	Bacillus subtilis	CP006643.1:7361-9754	Bacillus infantis
CP032310.1:6594-8996	Bacillus subtilis	CP032867.1:1852679-1855081	Bacillus subtilis	SEHK01000006.1:1586-3979	Bacillus infantis
NQYE01000001.1:761115-763517	Bacillus subtilis	CP032857.1:263935-266337	Bacillus subtilis	VTER01000010.1:2658-5051	Bacillus infantis
CP032089.1:7003-9405	Bacillus subtilis	CP032860.1:1562808-1565210	Bacillus subtilis	VTES01000003.1:826735-829128	Bacillus infantis
CP031675.1:4057984-4060386	Bacillus subtilis	CP032853.1:3688905-3691307	Bacillus subtilis	CP022983.1:2081232-2083634	Bacillus kochii
QVMX01000001.1:1043688-1046090	Bacillus subtilis	CP032855.1:2084054-2086456	Bacillus subtilis	SWBM01000002.1:1891-4296	Bacillus kyonggiensis
QLNM01000006.1:1052696-1055098	Bacillus subtilis	CP032852.1:682772-685174	Bacillus subtilis	ANNK01000001.1:1951-4359	Bacillus ligniniphilus
CP030925.1:3951502-3953904	Bacillus subtilis	CP032315.1:4118748-4121150	Bacillus subtilis	CP033043.1:4170766-4173192	Bacillus litoralis
CP029052.1:6541-8943	Bacillus subtilis	CP032310.1:6594-8996	Bacillus subtilis	ATAE01000051.1:22339-24738	Bacillus marmarensis
CP020915.1:2581287-2583689	Bacillus subtilis	NQYE01000001.1:761115-763517	Bacillus subtilis	LT904904.1:94476-96884	Bacillus massiliogabonensis
QGQX01000002.1:1061675-1064077	Bacillus subtilis	CP032089.1:7003-9405	Bacillus subtilis	LT630004.1:3039564-3041972	Bacillus mediterraneensis
CP029465.1:6593-8995	Bacillus subtilis	CP031675.1:4057984-4060386	Bacillus subtilis	WBOT01000008.1:1893-4298	Bacillus mesophilum
CP029461.2:4031014-4033416	Bacillus subtilis	QVMX01000001.1:1043688-1046090	Bacillus subtilis	JAAIWM010000005.1:363576-366002	Bacillus mesophilus
PYBK01000010.1:188850-191252	Bacillus subtilis	QLNM01000006.1:1052696-1055098	Bacillus subtilis	LN999829.1:6837-9239	Bacillus methylotrophicus
PXUR01000002.1:778185-780587	Bacillus subtilis	CP030925.1:3951502-3953904	Bacillus subtilis	LSAZ01000005.1:260-2677	Bacillus nakamurai
CP020023.1:2286092-2288494	Bacillus subtilis	CP029052.1:6541-8943	Bacillus subtilis	LSBA01000030.1:270-2687	Bacillus nakamurai
PRDC01000010.1:658263-660665	Bacillus subtilis	CP020915.1:2581287-2583689	Bacillus subtilis	CADEPK010000005.1:1727-4138	Bacillus niabensis
MAFZ01000018.1:426850-429252	Bacillus subtilis	QGQX01000002.1:1061675-1064077	Bacillus subtilis	QGTW01000002.1:1668-4067	Bacillus oceanisediminis
LZOV01000019.1:109306-111708	Bacillus subtilis	CP029465.1:6593-8995	Bacillus subtilis	VLKI01000016.1:113750-116149	Bacillus oceanisediminis
PISO01000015.1:1064582-1066984	Bacillus subtilis	CP029461.2:4031014-4033416	Bacillus subtilis	NIKS01000001.1:334-2751	Bacillus paralicheniformis
MOXE01000001.1:1066998-1069400	Bacillus subtilis	QANM01000008.1:171754-174156	Bacillus subtilis	LMBX01000040.1:31157-33565	Bacillus praedii
CP023755.1:7003-9405	Bacillus subtilis	PYBK01000010.1:188850-191252	Bacillus subtilis	SJTH01000039.1:31207-33615	Bacillus praedii
DDIX01000006.1:1043541-1045943	Bacillus subtilis	PXUR01000002.1:778185-780587	Bacillus subtilis	LFJO01000001.1:464-2863	Bacillus pseudalcaliphilus
CP023257.1:6694-9096	Bacillus subtilis	CP020023.1:2286092-2288494	Bacillus subtilis	CP001878.2:7408-9807	Bacillus pseudofirmus
NPDB01000040.1:35008-37410	Bacillus subtilis	PRDC01000010.1:658263-660665	Bacillus subtilis	MSLQ01000002.1:2129-4528	Bacillus pseudofirmus
CP022891.1:2267120-2269522	Bacillus subtilis	CP025941.1:1789720-1792122	Bacillus subtilis	NVOY01000002.1:229-2658	Bacillus pseudomycoides
CP022391.1:7003-9405	Bacillus subtilis	MAFZ01000018.1:426850-429252	Bacillus subtilis	ABRX01000004.1:478090-480522	Bacillus pumilus
CP022287.1:6641-9043	Bacillus subtilis	LZOV01000019.1:109306-111708	Bacillus subtilis	AP014928.1:6936-9356	Bacillus pumilus
CP021985.1:2219018-2221420	Bacillus subtilis	PISO01000015.1:1064582-1066984	Bacillus subtilis	CP000813.4:6648-9068	Bacillus pumilus
CP021903.1:6614-9016	Bacillus subtilis	MOXE01000001.1:1066998-1069400	Bacillus subtilis	CP007436.1:6650-9070	Bacillus pumilus
CP021921.1:6594-8996	Bacillus subtilis	CP023755.1:7003-9405	Bacillus subtilis	CP010997.1:6650-9070	Bacillus pumilus
CP021892.1:6594-8996	Bacillus subtilis	DDIX01000006.1:1043541-1045943	Bacillus subtilis	CP011007.1:6648-9068	Bacillus pumilus
CP021889.1:6594-8996	Bacillus subtilis	CP023257.1:6694-9096	Bacillus subtilis	CP011109.1:3579797-3582217	Bacillus pumilus
CP021499.1:6594-8996	Bacillus subtilis	NPDB01000040.1:35008-37410	Bacillus subtilis	CP016784.1:3089959-3092391	Bacillus pumilus
CP021498.1:6593-8995	Bacillus subtilis	CP022891.1:2267120-2269522	Bacillus subtilis	CP027034.1:6648-9068	Bacillus pumilus
CP021507.1:6594-8996	Bacillus subtilis	CP022391.1:7003-9405	Bacillus subtilis	CP027116.1:6645-9053	Bacillus pumilus
CP021169.1:7158-9560	Bacillus subtilis	CP022287.1:6641-9043	Bacillus subtilis	CP029464.1:2865519-2867951	Bacillus pumilus
JFBO01000135.1:32014-34416	Bacillus subtilis	CP021985.1:2219018-2221420	Bacillus subtilis	CP047089.1:3590169-3592589	Bacillus pumilus
JFBP01000145.1:57898-60300	Bacillus subtilis	CP021903.1:6614-9016	Bacillus subtilis	CYHK01000016.1:58989-61397	Bacillus pumilus
CP020722.1:2182814-2185216	Bacillus subtilis	CP021921.1:6594-8996	Bacillus subtilis	DGAA01000025.1:418-2838	Bacillus pumilus
MOOX01000011.1:33114-35516	Bacillus subtilis	CP021892.1:6594-8996	Bacillus subtilis	DONV01000031.1:322-2754	Bacillus pumilus
CP020367.1:7082-9484	Bacillus subtilis	CP021889.1:6594-8996	Bacillus subtilis	JHUD02000002.1:916504-918936	Bacillus pumilus
CP020102.1:7041-9443	Bacillus subtilis	CP021499.1:6594-8996	Bacillus subtilis	JOJX02000002.1:916455-918887	Bacillus pumilus
CP019663.1:7003-9405	Bacillus subtilis	CP021498.1:6593-8995	Bacillus subtilis	JXCL01000003.1:433-2865	Bacillus pumilus
CP019662.1:7003-9405	Bacillus subtilis	CP021507.1:6594-8996	Bacillus subtilis	LBDK01000032.1:43165-45573	Bacillus pumilus
BDCV01000003.1:1056766-1059168	Bacillus subtilis	CP021169.1:7158-9560	Bacillus subtilis	LFGZ01000003.1:948924-951356	Bacillus pumilus
CP018184.1:3391134-3393536	Bacillus subtilis	JFBO01000135.1:32014-34416	Bacillus subtilis	LHCE01000018.1:825548-827980	Bacillus pumilus
MQSR01000010.1:83964-86366	Bacillus subtilis	JFBP01000145.1:57898-60300	Bacillus subtilis	LNCN01000001.1:316-2736	Bacillus pumilus
CP017676.1:1915114-1917516	Bacillus subtilis	CP020722.1:2182814-2185216	Bacillus subtilis	LT906438.1:6647-9079	Bacillus pumilus
CP017313.1:7003-9405	Bacillus subtilis	MOOX01000011.1:33114-35516	Bacillus subtilis	LYXP01000004.1:599-3031	Bacillus pumilus
CP017312.1:7003-9405	Bacillus subtilis	CP020367.1:7082-9484	Bacillus subtilis	MIJA01000032.1:442-2862	Bacillus pumilus
CP015222.1:7003-9405	Bacillus subtilis	CP020102.1:7041-9443	Bacillus subtilis	MULS01000003.1:1026616-1029048	Bacillus pumilus
CP017314.1:6582-8984	Bacillus subtilis	CP019663.1:7003-9405	Bacillus subtilis	NKHG01000118.1:115081-117501	Bacillus pumilus
MBPE01000007.1:83963-86365	Bacillus subtilis	CP019662.1:7003-9405	Bacillus subtilis	OVSL01000001.1:312-2732	Bacillus pumilus
CP017112.1:6687-9089	Bacillus subtilis	BDCV01000003.1:1056766-1059168	Bacillus subtilis	PEKP01000005.1:507-2915	Bacillus pumilus
CP016894.1:6582-8984	Bacillus subtilis	CP018184.1:3391134-3393536	Bacillus subtilis	PTXV01000002.1:948894-951326	Bacillus pumilus
CP016852.1:7003-9405	Bacillus subtilis	CP018173.1:1093857-1096259	Bacillus subtilis	PVQT01000010.1:101611-104043	Bacillus pumilus
CP016789.1:7003-9405	Bacillus subtilis	MQSR01000010.1:83964-86366	Bacillus subtilis	PVQU01000010.1:622-3054	Bacillus pumilus
CP016788.1:7003-9405	Bacillus subtilis	LWJY01000124.1:23996-26398	Bacillus subtilis	PVQV01000010.1:683-3115	Bacillus pumilus
CP016787.1:7003-9405	Bacillus subtilis	LWJX01000270.1:188481-190883	Bacillus subtilis	PVQW01000010.1:97775-100207	Bacillus pumilus
LYUI01000005.1:88075-90477	Bacillus subtilis	CP017676.1:1915114-1917516	Bacillus subtilis	PVQX01000002.1:604-3036	Bacillus pumilus
CP015975.1:7003-9405	Bacillus subtilis	CP017313.1:7003-9405	Bacillus subtilis	QENN01000003.1:528703-531135	Bacillus pumilus
LVYH01000008.1:217162-219564	Bacillus subtilis	CP017312.1:7003-9405	Bacillus subtilis	QJIZ01000010.1:133123-135555	Bacillus pumilus
LJZV01000007.1:108162-110564	Bacillus subtilis	CP015222.1:7003-9405	Bacillus subtilis	QJJE01000013.1:508-2940	Bacillus pumilus
LJSM01000034.1:365901-368303	Bacillus subtilis	CP017314.1:6582-8984	Bacillus subtilis	QLVI01000001.1:14851-17283	Bacillus pumilus
CP015004.1:7011-9413	Bacillus subtilis	MBPE01000007.1:83963-86365	Bacillus subtilis	RWKR01000013.1:86425-88857	Bacillus pumilus
CP014471.1:7003-9405	Bacillus subtilis	CP017112.1:6687-9089	Bacillus subtilis	SZNF01000001.1:557-2989	Bacillus pumilus
CP014166.1:7002-9404	Bacillus subtilis	LYMC01000002.1:4063060-4065462	Bacillus subtilis	UWJF01000013.1:81397-83805	Bacillus pumilus
CP013984.1:4126504-4128906	Bacillus subtilis	CP016894.1:6582-8984	Bacillus subtilis	VDMZ01000001.1:949242-951662	Bacillus pumilus
CYHJ01000039.1:61444-63846	Bacillus subtilis	CP016852.1:7003-9405	Bacillus subtilis	VDNG01000001.1:917189-919609	Bacillus pumilus
CYHS01000112.1:5156-7558	Bacillus subtilis	CP016789.1:7003-9405	Bacillus subtilis	VDOL01000011.1:127213-129633	Bacillus pumilus
JVEA01000023.1:63747-66149	Bacillus subtilis	CP016788.1:7003-9405	Bacillus subtilis	VDOS01000029.1:375-2795	Bacillus pumilus
CP011882.1:959586-961988	Bacillus subtilis	CP016787.1:7003-9405	Bacillus subtilis	VDQZ01000001.1:508-2928	Bacillus pumilus
CP011534.1:7003-9405	Bacillus subtilis	CP015975.1:7003-9405	Bacillus subtilis	VDRE01000011.1:143399-145819	Bacillus pumilus
CP007173.1:7001-9403	Bacillus subtilis	LVYH01000008.1:217162-219564	Bacillus subtilis	VDRF01000010.1:549-2969	Bacillus pumilus
CP011115.1:7002-9404	Bacillus subtilis	LJZV01000007.1:108162-110564	Bacillus subtilis	VDRN01000001.1:381-2801	Bacillus pumilus
LN649259.1:7003-9405	Bacillus subtilis	LJSM01000034.1:365901-368303	Bacillus subtilis	VEAD01000008.1:483-2903	Bacillus pumilus
JYFL01000009.1:338520-340922	Bacillus subtilis	CP015004.1:7011-9413	Bacillus subtilis	VEAH01000028.1:375-2795	Bacillus pumilus
AJHO01000011.1:167433-169835	Bacillus subtilis	CP014471.1:7003-9405	Bacillus subtilis	VEAS01000003.1:381-2801	Bacillus pumilus
AJHN01000001.1:11980-14382	Bacillus subtilis	CP014166.1:7002-9404	Bacillus subtilis	VEAW01000001.1:560811-563231	Bacillus pumilus
AJHM01000011.1:564654-567056	Bacillus subtilis	CP013984.1:4126504-4128906	Bacillus subtilis	VEBB01000028.1:33314-35734	Bacillus pumilus
AJHL01000020.1:291704-294106	Bacillus subtilis	CYHJ01000039.1:61444-63846	Bacillus subtilis	VEBN01000001.1:510-2930	Bacillus pumilus
JXBC01000006.1:226646-229048	Bacillus subtilis	CYHO01000098.1:3208-5610	Bacillus subtilis	VEBP01000010.1:127213-129633	Bacillus pumilus
JXHQ01000032.1:112525-114927	Bacillus subtilis	CYHS01000112.1:5156-7558	Bacillus subtilis	VEBS01000039.1:452-2872	Bacillus pumilus
JXHN01000063.1:83899-86301	Bacillus subtilis	JVEA01000023.1:63747-66149	Bacillus subtilis	VECA01000026.1:375-2795	Bacillus pumilus
JXHR01000027.1:269793-272195	Bacillus subtilis	CP011882.1:959586-961988	Bacillus subtilis	VECC01000026.1:375-2795	Bacillus pumilus
JXHK01000097.1:104031-106433	Bacillus subtilis	CP011534.1:7003-9405	Bacillus subtilis	VEDV01000037.1:452-2872	Bacillus pumilus
JXHL01000016.1:60352-62754	Bacillus subtilis	CP007173.1:7001-9403	Bacillus subtilis	VEDZ01000028.1:375-2795	Bacillus pumilus
JXHO01000066.1:122929-125331	Bacillus subtilis	CP011115.1:7002-9404	Bacillus subtilis	VEEM01000002.1:521-2941	Bacillus pumilus
JSXS01000054.1:112517-114919	Bacillus subtilis	LN649259.1:7003-9405	Bacillus subtilis	VEEZ01000037.1:14900-17320	Bacillus pumilus
CP010314.1:7003-9405	Bacillus subtilis	JYFL01000009.1:338520-340922	Bacillus subtilis	VEFG01000030.1:33326-35746	Bacillus pumilus
CP010053.1:7002-9404	Bacillus subtilis	AJHO01000011.1:167433-169835	Bacillus subtilis	VEGA01000037.1:396-2816	Bacillus pumilus
CP010052.1:7003-9405	Bacillus subtilis	AJHN01000001.1:11980-14382	Bacillus subtilis	VEGK01000035.1:14900-17320	Bacillus pumilus
CP009796.1:4068664-4071066	Bacillus subtilis	AJHM01000011.1:564654-567056	Bacillus subtilis	VEGM01000002.1:936433-938853	Bacillus pumilus
BALZ01000293.1:3883-6285	Bacillus subtilis	AJHL01000020.1:291704-294106	Bacillus subtilis	VEGN01000028.1:375-2795	Bacillus pumilus
JPVX01000004.1:553731-556133	Bacillus subtilis	JXBC01000006.1:226646-229048	Bacillus subtilis	VEGQ01000028.1:15207-17627	Bacillus pumilus
JPVW01000004.1:804646-807048	Bacillus subtilis	JXHQ01000032.1:112525-114927	Bacillus subtilis	VEGX01000034.1:14900-17320	Bacillus pumilus
CP005997.1:7003-9405	Bacillus subtilis	JXHN01000063.1:83899-86301	Bacillus subtilis	VEGY01000030.1:15207-17627	Bacillus pumilus
JPNZ01000003.1:1045146-1047548	Bacillus subtilis	JXHR01000027.1:269793-272195	Bacillus subtilis	VEHA01000028.1:389-2809	Bacillus pumilus
CP007409.1:7003-9405	Bacillus subtilis	JXHK01000097.1:104031-106433	Bacillus subtilis	VEHD01000036.1:396-2816	Bacillus pumilus
CP008698.1:7003-9405	Bacillus subtilis	JXHL01000016.1:60352-62754	Bacillus subtilis	VEHU01000021.1:395-2815	Bacillus pumilus
CP007800.1:7003-9405	Bacillus subtilis	JXHO01000066.1:122929-125331	Bacillus subtilis	VEIA01000011.1:111147-113567	Bacillus pumilus
AP012496.1:7002-9404	Bacillus subtilis	JSXS01000054.1:112517-114919	Bacillus subtilis	VEIC01000035.1:14900-17320	Bacillus pumilus
CP006881.1:7003-9405	Bacillus subtilis	CP010314.1:7003-9405	Bacillus subtilis	VEIS01000021.1:53403-55823	Bacillus pumilus
APMW01000108.1:27930-30332	Bacillus subtilis	CP010053.1:7002-9404	Bacillus subtilis	VSRW01000001.1:948122-950554	Bacillus pumilus
AMCA01000049.1:48727-51129	Bacillus subtilis	CP010052.1:7003-9405	Bacillus subtilis	VTEN01000001.1:76084-78492	Bacillus pumilus
CP004405.1:7001-9403	Bacillus subtilis	CP009796.1:4068664-4071066	Bacillus subtilis	VTEO01000028.1:29686-32094	Bacillus pumilus
CP003329.1:7003-9405	Bacillus subtilis	BALZ01000293.1:3883-6285	Bacillus subtilis	VTEP01000027.1:29686-32094	Bacillus pumilus
ANIP01000012.1:84270-86672	Bacillus subtilis	JPVX01000004.1:553731-556133	Bacillus subtilis	VTQP01000051.1:21177-23597	Bacillus pumilus
CP004019.1:7217-9619	Bacillus subtilis	JPVW01000004.1:804646-807048	Bacillus subtilis	ASJD01000009.1:99552-101960	Bacillus safensis
AMXN01000001.1:825705-828107	Bacillus subtilis	CP005997.1:7003-9405	Bacillus subtilis	CP010405.1:6797-9205	Bacillus safensis
AP012495.1:7002-9404	Bacillus subtilis	JPNZ01000003.1:1045146-1047548	Bacillus subtilis	CP015610.1:3364107-3366515	Bacillus safensis
CP003783.1:7003-9405	Bacillus subtilis	CP007409.1:7003-9405	Bacillus subtilis	CP015611.1:91127-93535	Bacillus safensis
JH600165.1:143771-146173	Bacillus subtilis	CP008698.1:7003-9405	Bacillus subtilis	CP018100.1:6648-9056	Bacillus safensis
CP002906.1:7000-9402	Bacillus subtilis	CP007800.1:7003-9405	Bacillus subtilis	CP032830.1:3475024-3477432	Bacillus safensis
AP011541.2:7003-9405	Bacillus subtilis	AP012496.1:7002-9404	Bacillus subtilis	JABDIA010000018.1:37263-39671	Bacillus safensis
CP002468.1:2219018-2221420	Bacillus subtilis	CP006881.1:7003-9405	Bacillus subtilis	JXCK01000004.1:58399-60819	Bacillus safensis
CM000488.1:7002-9404	Bacillus subtilis	APMW01000108.1:27930-30332	Bacillus subtilis	JXCM01000020.1:403-2811	Bacillus safensis
AEHM01000001.1:7002-9404	Bacillus subtilis	AMCA01000049.1:48727-51129	Bacillus subtilis	JXCO01000019.1:252999-255407	Bacillus safensis
ADGS01000004.1:266174-268588	Bacillus subtilis	CP004405.1:7001-9403	Bacillus subtilis	LDUS01000016.1:101714-104122	Bacillus safensis
CM000490.1:7002-9404	Bacillus subtilis	CP003329.1:7003-9405	Bacillus subtilis	LDWK01000011.1:101714-104122	Bacillus safensis
CM000489.1:7002-9404	Bacillus subtilis	ANIP01000012.1:84270-86672	Bacillus subtilis	LDWT01000003.1:101714-104122	Bacillus safensis
CM000487.1:7002-9404	Bacillus subtilis	CP004019.1:7217-9619	Bacillus subtilis	LZRH01000011.1:682413-684821	Bacillus safensis
CP002183.1:7002-9416	Bacillus subtilis	AMXN01000001.1:825705-828107	Bacillus subtilis	MKXN01000002.1:944623-947031	Bacillus safensis
AL009126.3:7003-9405	Bacillus subtilis	AP012495.1:7002-9404	Bacillus subtilis	MTYG01000016.1:336576-338996	Bacillus safensis
FTMW01000001.1:502-2904	Bacillus subtilis	CP003783.1:7003-9405	Bacillus subtilis	NMQS01000014.1:984424-986832	Bacillus safensis
FODG01000019.1:601-3003	Bacillus subtilis	JH600165.1:143771-146173	Bacillus subtilis	NVIM01000059.1:345-2753	Bacillus safensis
JABFHE010000017.1:469-2871	Bacillus subtilis	CP002906.1:7000-9402	Bacillus subtilis	PGUX01000013.1:500-2908	Bacillus safensis
CP051860.1:1059128-1061530	Bacillus subtilis	CP002905.1:7004-9406	Bacillus subtilis	QBHN01000017.1:555-2963	Bacillus safensis
JAAOLA010000002.1:306-2708	Bacillus subtilis	AP011541.2:7003-9405	Bacillus subtilis	QMDK01000005.1:58312-60720	Bacillus safensis
VIOH01000001.1:360-2762	Bacillus subtilis	CM000488.1:7002-9404	Bacillus subtilis	RAQE01000012.1:550-2958	Bacillus safensis
CP050319.1:335-2737	Bacillus subtilis	AEHM01000001.1:7002-9404	Bacillus subtilis	RYXI01000025.1:987757-990165	Bacillus safensis
WOVJ01000002.1:469-2871	Bacillus subtilis	ADGS01000004.1:266174-268588	Bacillus subtilis	VEBG01000002.1:396-2804	Bacillus safensis
JAAEBH010000002.1:612-3014	Bacillus subtilis	CM000490.1:7002-9404	Bacillus subtilis	VEIR01000002.1:941581-943989	Bacillus safensis
NJRH01000001.1:327-2729	Bacillus subtilis	CM000489.1:7002-9404	Bacillus subtilis	VFLO01000013.1:979023-981431	Bacillus safensis
NJRF01000001.1:393-2795	Bacillus subtilis	CM000487.1:7002-9404	Bacillus subtilis	VIWS01000001.1:983721-986141	Bacillus safensis
NJRB01000002.1:336-2738	Bacillus subtilis	CP002183.1:7002-9416	Bacillus subtilis	WCHP01000001.1:830081-832489	Bacillus safensis
SIWZ01000001.1:88754-91156	Bacillus subtilis	AL009126.3:7003-9405	Bacillus subtilis	AOFM01000009.1:1024260-1026677	Bacillus sonorensis
CP046860.1:3299318-3301720	Bacillus subtilis	FTMW01000001.1:502-2904	Bacillus subtilis	AYTN01000054.1:834911-837328	Bacillus sonorensis
CP028218.1:2054638-2057040	Bacillus subtilis	FMSN01000001.1:641-3043	Bacillus subtilis	BCVZ01000026.1:41332-43749	Bacillus sonorensis
CP028217.1:941337-943739	Bacillus subtilis	JABFHE010000017.1:469-2871	Bacillus subtilis	CABJEH010000005.1:2255-4672	Bacillus sonorensis
CP028213.1:3679567-3681969	Bacillus subtilis	CP051860.1:1059128-1061530	Bacillus subtilis	CP021920.1:6615-9032	Bacillus sonorensis
CP028212.1:2717028-2719430	Bacillus subtilis	JAAOLA010000002.1:306-2708	Bacillus subtilis	LT745775.1:534-2951	Bacillus sonorensis
CP028209.1:654510-656912	Bacillus subtilis	SIRN01000006.1:941-3343	Bacillus subtilis	NPCS01000018.1:41326-43743	Bacillus sonorensis
CP028202.1:2989712-2992114	Bacillus subtilis	VIOH01000001.1:360-2762	Bacillus subtilis	QRLM01000005.1:2255-4672	Bacillus sonorensis
WVRO01000059.1:405-2807	Bacillus subtilis	CP050319.1:335-2737	Bacillus subtilis	AAOX01000059.1:3169-5562	Bacillus sp.
WOWX01000002.1:439-2841	Bacillus subtilis	WOVJ01000002.1:469-2871	Bacillus subtilis	AAXV01000014.1:90550-92964	Bacillus sp.
CP046047.1:426-2828	Bacillus subtilis	JAAEBH010000002.1:612-3014	Bacillus subtilis	ABCF01000027.1:3172-5571	Bacillus sp.
CP046448.1:151239-153641	Bacillus subtilis	NJRH01000001.1:327-2729	Bacillus subtilis	AFSU01000087.1:9126-11528	Bacillus sp.
CP045006.1:393-2795	Bacillus subtilis	NJRF01000001.1:393-2795	Bacillus subtilis	AJST01000001.1:3733783-3736185	Bacillus sp.
VTEK01000013.1:1119-3521	Bacillus subtilis	NJRB01000002.1:336-2738	Bacillus subtilis	AJWW01000037.1:95613-98033	Bacillus sp.
QFZO01000013.1:554-2956	Bacillus subtilis	SIWZ01000001.1:88754-91156	Bacillus subtilis	AYSE01000005.1:1490-3913	Bacillus sp.
VRTW01000009.1:604-3006	Bacillus subtilis	CP046860.1:3299318-3301720	Bacillus subtilis	BAWA01000012.1:1591-3990	Bacillus sp.
MSEJ01000003.1:359-2761	Bacillus subtilis	CP028218.1:2054638-2057040	Bacillus subtilis	BAXP01000011.1:169480-171696	Bacillus sp.
VLJL01000048.1:534-2936	Bacillus subtilis	CP028217.1:941337-943739	Bacillus subtilis	CABVOW010000025.1:321-2741	Bacillus sp.
VLJX01000001.1:470-2872	Bacillus subtilis	CP028213.1:3679567-3681969	Bacillus subtilis	CCXR01000001.1:4378633-4381050	Bacillus sp.
VLJI01000005.1:470-2872	Bacillus subtilis	CP028212.1:2717028-2719430	Bacillus subtilis	CP009938.1:556100-558502	Bacillus sp.
VEGG01000001.1:393-2795	Bacillus subtilis	CP028209.1:654510-656912	Bacillus subtilis	CP010406.1:2045856-2048258	Bacillus sp.
VEEJ01000001.1:393-2795	Bacillus subtilis	CP028202.1:2989712-2992114	Bacillus subtilis	CP019626.1:2026542-2028944	Bacillus sp.
VEDJ01000008.1:369-2771	Bacillus subtilis	WVRO01000059.1:405-2807	Bacillus subtilis	CP024647.1:6689-9091	Bacillus sp.
VEDH01000007.1:369-2771	Bacillus subtilis	WOWX01000002.1:439-2841	Bacillus subtilis	CP025024.1:3040845-3043244	Bacillus sp.
VDUC01000045.1:423-2825	Bacillus subtilis	CP046047.1:426-2828	Bacillus subtilis	CP025258.1:647773-650175	Bacillus sp.
VDPW01000031.1:423-2825	Bacillus subtilis	CP046448.1:151239-153641	Bacillus subtilis	CP033906.1:342259-344649	Bacillus sp.
NGUK01000007.1:339-2741	Bacillus subtilis	CP045006.1:393-2795	Bacillus subtilis	CP040881.1:6601-9003	Bacillus sp.
CP021123.1:4114328-4116730	Bacillus subtilis	VTEK01000013.1:1119-3521	Bacillus subtilis	CP048274.1:110083-112485	Bacillus sp.
SOBO01000007.1:437-2839	Bacillus subtilis	QFZO01000013.1:554-2956	Bacillus subtilis	CP048876.1:6601-9003	Bacillus sp.
SNWK01000001.1:430-2832	Bacillus subtilis	VRTW01000009.1:604-3006	Bacillus subtilis	CVPA01000001.1:3104803-3107205	Bacillus sp.
SJSU01000012.1:469-2871	Bacillus subtilis	MSEJ01000003.1:359-2761	Bacillus subtilis	FMAS01000012.1:777-3197	Bacillus sp.
SHOD01000002.1:470-2872	Bacillus subtilis	VLJL01000048.1:534-2936	Bacillus subtilis	FPJL01000035.1:637-3057	Bacillus sp.
RQPH01000001.1:442-2844	Bacillus subtilis	VLJX01000001.1:470-2872	Bacillus subtilis	FTNS01000002.1:1069649-1072066	Bacillus sp.
RRZE01000001.1:469-2871	Bacillus subtilis	VLJI01000005.1:470-2872	Bacillus subtilis	FTPN01000001.1:985468-987888	Bacillus sp.
RPHE01000001.1:442-2844	Bacillus subtilis	VEGG01000001.1:393-2795	Bacillus subtilis	FZOE01000011.1:467-2887	Bacillus sp.
RPHF01000001.1:441-2843	Bacillus subtilis	VEEJ01000001.1:393-2795	Bacillus subtilis	HG964409.1:2013-4403	Bacillus sp.
RJWB01000005.1:280-2682	Bacillus subtilis	VEDJ01000008.1:369-2771	Bacillus subtilis	JAAIWN010000023.1:36922-39336	Bacillus sp.
CP032865.1:1893069-1895471	Bacillus subtilis	VEDH01000007.1:369-2771	Bacillus subtilis	JAALFT010000013.1:55914-58334	Bacillus sp.
CP032861.1:2520277-2522679	Bacillus subtilis	VDUC01000045.1:423-2825	Bacillus subtilis	JAALLJ010000002.1:531-2933	Bacillus sp.
QZDE02000001.1:318-2720	Bacillus subtilis	VDPW01000031.1:423-2825	Bacillus subtilis	JAAMNL010000011.1:93455-95872	Bacillus sp.
QVFX01000001.1:462-2864	Bacillus subtilis	NGUK01000007.1:339-2741	Bacillus subtilis	JAAMNM010000002.1:753080-755497	Bacillus sp.
NMOM01000004.1:331-2733	Bacillus subtilis	CP021123.1:4114328-4116730	Bacillus subtilis	JAAMNN010000012.1:53604-56021	Bacillus sp.
QPGT01000002.1:557-2959	Bacillus subtilis	SOBO01000007.1:437-2839	Bacillus subtilis	JAAMNX010000002.1:337-2739	Bacillus sp.
QJJA01000002.1:576-2978	Bacillus subtilis	SNWK01000001.1:430-2832	Bacillus subtilis	JAAMNY010000002.1:425-2827	Bacillus sp.
KZ836066.1:79644-82046	Bacillus subtilis	SJSU01000012.1:469-2871	Bacillus subtilis	JAANHO010000001.1:605-3007	Bacillus sp.
QFXL01000003.1:441-2843	Bacillus subtilis	SHOD01000002.1:470-2872	Bacillus subtilis	JAAXCU010000028.1:80763-83177	Bacillus sp.
PVRK01000001.1:533-2935	Bacillus subtilis	RQPH01000001.1:442-2844	Bacillus subtilis	JABJUQ010000007.1:3913402-3915819	Bacillus sp.
PVRJ01000001.1:533-2935	Bacillus subtilis	RRZE01000001.1:469-2871	Bacillus subtilis	JAEL01000124.1:1672-4071	Bacillus sp.
NJPW01000003.1:158294-160696	Bacillus subtilis	RPHE01000001.1:442-2844	Bacillus subtilis	JAQV02000011.1:1634-4024	Bacillus sp.
JRHS01000014.1:259-2661	Bacillus subtilis	RPHF01000001.1:441-2843	Bacillus subtilis	JNIG01000009.1:1012166-1014586	Bacillus sp.
DCNL01000021.1:434-2836	Bacillus subtilis	RJWB01000005.1:280-2682	Bacillus subtilis	JQKM01000016.1:529-2946	Bacillus sp.
DBCU01000006.1:275-2677	Bacillus subtilis	CP032865.1:1893069-1895471	Bacillus subtilis	JZBT01000010.1:40979-43381	Bacillus sp.
NKJH01000001.1:483-2885	Bacillus subtilis	CP032861.1:2520277-2522679	Bacillus subtilis	KB223527.1:1828541-1830955	Bacillus sp.
NPCN01000001.1:258-2660	Bacillus subtilis	QZDE02000001.1:318-2720	Bacillus subtilis	KV837610.1:165467-167893	Bacillus sp.
NPCP01000013.1:293-2695	Bacillus subtilis	QVFX01000001.1:462-2864	Bacillus subtilis	KV917381.1:4464995-4467400	Bacillus sp.
CP022890.1:3855921-3858323	Bacillus subtilis	NMOM01000004.1:331-2733	Bacillus subtilis	KZ293963.1:2959569-2961968	Bacillus sp.
CP016767.1:2574622-2577024	Bacillus subtilis	QPGT01000002.1:557-2959	Bacillus subtilis	KZ454936.1:3374739-3377144	Bacillus sp.
MQSW01000002.1:411-2813	Bacillus subtilis	KZ848487.1:151973-154375	Bacillus subtilis	KZ454943.1:2028404-2030803	Bacillus sp.
CP017763.1:2275752-2278154	Bacillus subtilis	QJJA01000002.1:576-2978	Bacillus subtilis	LDUN01000006.1:462757-465159	Bacillus sp.
JWHP01000009.1:329-2731	Bacillus subtilis	KZ836066.1:79644-82046	Bacillus subtilis	LDUQ01000012.1:441-2861	Bacillus sp.
JWHO01000006.1:353-2755	Bacillus subtilis	QFXL01000003.1:441-2843	Bacillus subtilis	LJJA01000020.1:383-2803	Bacillus sp.
CP015375.1:387099-389501	Bacillus subtilis	PVRK01000001.1:533-2935	Bacillus subtilis	LMRK01000012.1:520-2940	Bacillus sp.
LRFK01000015.1:1905-4307	Bacillus subtilis	PVRJ01000001.1:533-2935	Bacillus subtilis	LMTI01000003.1:548-2950	Bacillus sp.
LYDW01000013.1:533-2935	Bacillus subtilis	NJPW01000003.1:158294-160696	Bacillus subtilis	LMTJ01000004.1:438726-441122	Bacillus sp.
LWLQ01000001.1:80782-83184	Bacillus subtilis	JRHS01000014.1:259-2661	Bacillus subtilis	LMZD01000026.1:945507-947915	Bacillus sp.
CP014858.1:4134981-4137383	Bacillus subtilis	DCNL01000021.1:434-2836	Bacillus subtilis	LNDH01000002.1:194904-197318	Bacillus sp.
CP013654.1:3604413-3606815	Bacillus subtilis	DBCU01000006.1:275-2677	Bacillus subtilis	LR732831.1:3443248-3445668	Bacillus sp.
CYHQ01000035.1:327-2729	Bacillus subtilis	NKJH01000001.1:483-2885	Bacillus subtilis	LR732836.1:1480298-1482718	Bacillus sp.
CYHN01000012.1:414-2816	Bacillus subtilis	NPCN01000001.1:258-2660	Bacillus subtilis	LZRW01000042.1:403529-405949	Bacillus sp.
LGRW01000001.1:437-2839	Bacillus subtilis	NPCP01000013.1:293-2695	Bacillus subtilis	MAQX01000033.1:600696-603104	Bacillus sp.
LFOC01000001.1:554-2956	Bacillus subtilis	CP022890.1:3855921-3858323	Bacillus subtilis	ML064912.1:276-2678	Bacillus sp.
LDUW01000003.1:516-2918	Bacillus subtilis	CP016767.1:2574622-2577024	Bacillus subtilis	MTQG01000016.1:999403-1001805	Bacillus sp.
JXLQ01000010.1:326-2728	Bacillus subtilis	MQSW01000002.1:411-2813	Bacillus subtilis	NBBC01000035.1:143103-145505	Bacillus sp.
JXHP01000010.1:691-3093	Bacillus subtilis	CP017763.1:2275752-2278154	Bacillus subtilis	NDFN01000004.1:1880-4273	Bacillus sp.
JXHM01000016.1:134-2536	Bacillus subtilis	LWJZ01000042.1:272-2674	Bacillus subtilis	NIST01000001.1:604416-606824	Bacillus sp.
JXAR01000038.1:257-2659	Bacillus subtilis	JWHP01000009.1:329-2731	Bacillus subtilis	NISU01000003.1:25554-27959	Bacillus sp.
JHCA01000025.1:257-2659	Bacillus subtilis	JWHO01000006.1:353-2755	Bacillus subtilis	NPDC01000054.1:40202-42634	Bacillus sp.
CAUC01000002.1:298-2700	Bacillus subtilis	CP015375.1:387099-389501	Bacillus subtilis	NTTM01000041.1:153965-156394	Bacillus sp.
JNCM01000034.1:300-2702	Bacillus subtilis	LRFK01000015.1:1905-4307	Bacillus subtilis	NUMC01000064.1:24533-26959	Bacillus sp.
JNCN01000033.1:300-2702	Bacillus subtilis	LYDW01000013.1:533-2935	Bacillus subtilis	NUZU01000232.1:298-2700	Bacillus sp.
JMEF01000024.1:600-3002	Bacillus subtilis	LWLQ01000001.1:80782-83184	Bacillus subtilis	PGUZ01000058.1:1600-3990	Bacillus sp.
AZQS01000001.1:316-2718	Bacillus subtilis	CP014858.1:4134981-4137383	Bacillus subtilis	PGVB01000028.1:1689-4103	Bacillus sp.
AWXG01000034.1:282-2684	Bacillus subtilis	CP013654.1:3604413-3606815	Bacillus subtilis	PGVC01000072.1:1747-4134	Bacillus sp.
APMX01000003.1:271-2673	Bacillus subtilis	CYHQ01000035.1:327-2729	Bacillus subtilis	PGVF01000021.1:73849-76254	Bacillus sp.
AQGR01000112.1:713-3115	Bacillus subtilis	CYHN01000012.1:414-2816	Bacillus subtilis	PVME01000009.1:86213-88621	Bacillus sp.
AOTY01000001.1:919013-921415	Bacillus subtilis	LGRW01000001.1:437-2839	Bacillus subtilis	PVQK01000002.1:637-3057	Bacillus sp.
CP003695.1:4034351-4036753	Bacillus subtilis	LFOC01000001.1:554-2956	Bacillus subtilis	PVQL01000002.1:721-3141	Bacillus sp.
AGFW01000001.1:80798-83200	Bacillus subtilis	LDUW01000003.1:516-2918	Bacillus subtilis	PVQY01000002.1:559-2991	Bacillus sp.
RPHI01000003.1:445-2847	Bacillus subtilis	JXLQ01000010.1:326-2728	Bacillus subtilis	PVQZ01000007.1:557-2989	Bacillus sp.
RPHC01000003.1:445-2847	Bacillus subtilis	JXHP01000010.1:691-3093	Bacillus subtilis	PVRA01000010.1:622-3054	Bacillus sp.
CP048852.1:6596-8998	Bacillus tequilensis	JXHM01000016.1:134-2536	Bacillus subtilis	PVRB01000002.1:559-2991	Bacillus sp.
AYTO01000007.1:320426-322828	Bacillus tequilensis	JXAR01000038.1:257-2659	Bacillus subtilis	PVRC01000001.1:557-2989	Bacillus sp.
RMVO01000002.1:483-2885	Bacillus tequilensis	JHCA01000025.1:257-2659	Bacillus subtilis	PVRD01000002.1:559-2991	Bacillus sp.
CP033052.1:142732-145149	Bacillus vallismortis	CAUC01000002.1:298-2700	Bacillus subtilis	PVRE01000001.1:557-2989	Bacillus sp.
NXEM01000019.1:164595-167012	Bacillus vallismortis	JNCM01000034.1:300-2702	Bacillus subtilis	PVRF01000002.1:931547-933979	Bacillus sp.
CP026362.1:3571208-3573625	Bacillus vallismortis	JNCN01000033.1:300-2702	Bacillus subtilis	PVRG01000002.1:558-2990	Bacillus sp.
		JMEF01000024.1:600-3002	Bacillus subtilis	PVRH01000001.1:558-2990	Bacillus sp.
		AZQS01000001.1:316-2718	Bacillus subtilis	PVRI01000003.1:558-2990	Bacillus sp.
		AWXG01000034.1:282-2684	Bacillus subtilis	PVWX01000002.1:559-2991	Bacillus sp.
		APMX01000003.1:271-2673	Bacillus subtilis	PVWY01000002.1:920983-923415	Bacillus sp.
		AQGR01000112.1:713-3115	Bacillus subtilis	PYUA01000010.1:67805-70213	Bacillus sp.
		AOTY01000001.1:919013-921415	Bacillus subtilis	QGGK01000002.1:566240-568642	Bacillus sp.
		CP003695.1:4034351-4036753	Bacillus subtilis	QLLP01000008.1:170199-172610	Bacillus sp.
		AGFW01000001.1:80798-83200	Bacillus subtilis	QUQY01000001.1:984315-986735	Bacillus sp.
		RPHI01000003.1:445-2847	Bacillus subtilis	QYZC01000007.1:282-2684	Bacillus sp.
		RPHC01000003.1:445-2847	Bacillus subtilis	RHIB01000002.1:802173-804569	Bacillus sp.
		CP048852.1:6596-8998	Bacillus tequilensis	RPSG01000010.1:102549-104969	Bacillus sp.
		AYTO01000007.1:320426-322828	Bacillus tequilensis	RPSI01000020.1:37335-39743	Bacillus sp.
		RMVO01000002.1:483-2885	Bacillus tequilensis	RXNT01000027.1:30744-33149	Bacillus sp.
		CP033052.1:142732-145149	Bacillus vallismortis	SADW01000005.1:409-2817	Bacillus sp.
		NXEM01000019.1:164595-167012	Bacillus vallismortis	SLVQ01000007.1:353-2755	Bacillus sp.
		CP026362.1:3571208-3573625	Bacillus vallismortis	SOBQ01000006.1:104403-106811	Bacillus sp.
				SUND01000027.1:30744-33149	Bacillus sp.
				VATK01000033.1:1670-4072	Bacillus sp.
				VDSN01000002.1:996080-998488	Bacillus sp.
				VEGZ01000007.1:97603-100011	Bacillus sp.
				VFNQ01000001.1:554969-557389	Bacillus sp.
				VJXZ01000003.1:457751-460153	Bacillus sp.
				VSSC01000001.1:963773-966193	Bacillus sp.
				WUQP01000009.1:161545-163965	Bacillus sp.
				APAS01000012.1:160845-163265	Bacillus stratosphericus
				LDUH01000008.1:74055-76475	Bacillus stratosphericus
				LDWI01000017.1:85418-87838	Bacillus stratosphericus
				LDWL01000026.1:444-2864	Bacillus stratosphericus
				LDWS01000007.1:108026-110446	Bacillus stratosphericus
				LDWU01000013.1:153910-156330	Bacillus stratosphericus
				LFMM01000079.1:448-2868	Bacillus stratosphericus
				MWKO01000004.1:58327-60747	Bacillus stratosphericus
				SPPG01000013.1:63217-65625	Bacillus stratosphericus
				RSFW01000033.1:1546-3960	Bacillus subterraneus
				CP009611.1:7868-10270	Bacillus subtilis
				CP009748.1:7019-9421	Bacillus subtilis
				CP009749.1:7012-9414	Bacillus subtilis
				CP018295.1:6601-9018	Bacillus subtilis
				MVPW01000049.1:409-2826	Bacillus subtilis
				VTEJ01000005.1:617-3034	Bacillus subtilis
				CP020893.1:6601-9003	Bacillus vallismortis
				AOFO01000016.1:135288-137690	Bacillus velezensis
				AP018402.1:7012-9429	Bacillus velezensis
				AQGM01000001.1:585011-587413	Bacillus velezensis
				ARYD01000001.1:585011-587413	Bacillus velezensis
				AYTJ01000005.1:482647-485049	Bacillus velezensis
				BDDG01000001.1:775365-777767	Bacillus velezensis
				CACRZA010000002.1:585-2987	Bacillus velezensis
				CP003838.1:7011-9413	Bacillus velezensis
				CP006890.1:7012-9414	Bacillus velezensis
				CP007165.1:7014-9416	Bacillus velezensis
				CP007244.1:7011-9413	Bacillus velezensis
				CP009679.1:7012-9414	Bacillus velezensis
				CP010556.1:3903223-3905625	Bacillus velezensis
				CP011278.1:3900267-3902669	Bacillus velezensis
				CP011346.1:6523-8925	Bacillus velezensis
				CP011347.1:3998976-4001378	Bacillus velezensis
				CP011686.1:7012-9414	Bacillus velezensis
				CP011937.1:3922131-3924533	Bacillus velezensis
				CP014838.1:6520-8922	Bacillus velezensis
				CP014990.2:7513-9915	Bacillus velezensis
				CP015417.1:3097677-3100079	Bacillus velezensis
				CP015443.1:2009676-2012078	Bacillus velezensis
				CP015911.1:3913192-3915594	Bacillus velezensis
				CP016371.1:6700-9102	Bacillus velezensis
				CP016395.1:6700-9102	Bacillus velezensis
				CP017747.1:3881560-3883962	Bacillus velezensis
				CP017775.1:6996-9398	Bacillus velezensis
				CP018007.1:3842305-3844707	Bacillus velezensis
				CP018133.1:54510-56912	Bacillus velezensis
				CP019040.1:6699-9101	Bacillus velezensis
				CP020375.1:7012-9414	Bacillus velezensis
				CP020805.1:520377-522779	Bacillus velezensis
				CP020874.1:2154160-2156562	Bacillus velezensis
				CP021011.1:1938248-1940650	Bacillus velezensis
				CP021338.1:7015-9417	Bacillus velezensis
				CP021495.1:6739-9141	Bacillus velezensis
				CP021888.1:6601-9003	Bacillus velezensis
				CP021890.1:6601-9003	Bacillus velezensis
				CP021976.1:6604-9006	Bacillus velezensis
				CP022341.1:6601-9003	Bacillus velezensis
				CP022531.1:1065972-1068374	Bacillus velezensis
				CP023075.1:6601-9003	Bacillus velezensis
				CP023133.1:4044048-4046450	Bacillus velezensis
				CP023320.1:2013664-2016066	Bacillus velezensis
				CP023341.1:160611-163013	Bacillus velezensis
				CP023414.1:3394329-3396731	Bacillus velezensis
				CP023431.1:1896977-1899379	Bacillus velezensis
				CP023748.1:3969637-3972039	Bacillus velezensis
				CP023859.1:1020125-1022527	Bacillus velezensis
				CP024203.1:6601-9003	Bacillus velezensis
				CP024706.1:3883145-3885547	Bacillus velezensis
				CP024797.1:6662-9064	Bacillus velezensis
				CP024897.1:3988349-3990751	Bacillus velezensis
				CP025079.1:7012-9414	Bacillus velezensis
				CP025308.1:6700-9102	Bacillus velezensis
				CP025341.1:7201-9603	Bacillus velezensis
				CP025939.1:3564927-3567329	Bacillus velezensis
				CP026533.1:1834732-1837134	Bacillus velezensis
				CP026610.1:6751-9153	Bacillus velezensis
				CP027429.1:3837146-3839563	Bacillus velezensis
				CP027868.1:2216983-2219385	Bacillus velezensis
				CP028204.1:1447023-1449425	Bacillus velezensis
				CP028205.1:2279268-2281670	Bacillus velezensis
				CP028206.1:3992052-3994454	Bacillus velezensis
				CP028207.1:635538-637940	Bacillus velezensis
				CP028208.1:1406891-1409293	Bacillus velezensis
				CP028210.1:130142-132544	Bacillus velezensis
				CP028211.1:891736-894138	Bacillus velezensis
				CP028375.1:6700-9102	Bacillus velezensis
				CP028437.1:24642-27044	Bacillus velezensis
				CP028441.1:3464594-3466996	Bacillus velezensis
				CP028961.1:3070148-3072565	Bacillus velezensis
				CP029034.1:3360853-3363255	Bacillus velezensis
				CP029296.1:7048-9465	Bacillus velezensis
				CP030150.1:6718-9120	Bacillus velezensis
				CP031424.1:6703-9105	Bacillus velezensis
				CP031694.1:930846-933248	Bacillus velezensis
				CP031880.1:3878678-3881080	Bacillus velezensis
				CP032144.1:7012-9414	Bacillus velezensis
				CP032154.1:6601-9003	Bacillus velezensis
				CP032506.1:3503378-3505780	Bacillus velezensis
				CP033054.1:238149-240551	Bacillus velezensis
				CP033576.1:1911459-1913861	Bacillus velezensis
				CP033967.1:626547-628949	Bacillus velezensis
				CP034037.1:6834-9236	Bacillus velezensis
				CP034176.1:6701-9103	Bacillus velezensis
				CP034203.1:6777-9179	Bacillus velezensis
				CP035393.1:6601-9003	Bacillus velezensis
				CP035399.1:6601-9003	Bacillus velezensis
				CP035410.1:6601-9003	Bacillus velezensis
				CP036518.1:2122678-2125080	Bacillus velezensis
				CP036527.1:7015-9417	Bacillus velezensis
				CP037417.1:6522-8924	Bacillus velezensis
				CP039297.1:7048-9465	Bacillus velezensis
				CP039380.1:6602-9004	Bacillus velezensis
				CP040378.1:3881441-3883843	Bacillus velezensis
				CP041143.1:6600-9017	Bacillus velezensis
				CP041144.1:6601-9018	Bacillus velezensis
				CP041145.1:7048-9450	Bacillus velezensis
				CP041192.1:6523-8925	Bacillus velezensis
				CP041361.1:6705-9107	Bacillus velezensis
				CP042271.1:2873142-2875544	Bacillus velezensis
				CP043416.1:6601-9003	Bacillus velezensis
				CP043546.1:7012-9414	Bacillus velezensis
				CP043809.1:3039943-3042345	Bacillus velezensis
				CP044133.1:6601-9018	Bacillus velezensis
				CP044349.1:6701-9103	Bacillus velezensis
				CP045186.1:6601-9003	Bacillus velezensis
				CP045711.1:6602-9004	Bacillus velezensis
				CP045926.1:3157855-3160257	Bacillus velezensis
				CP046386.1:983902-986304	Bacillus velezensis
				CP046918.1:2839077-2841479	Bacillus velezensis
				CP047157.1:6604-9006	Bacillus velezensis
				CP047268.1:481003-483405	Bacillus velezensis
				CP048002.1:1833285-1835687	Bacillus velezensis
				CP049741.1:6520-8922	Bacillus velezensis
				CP050424.1:6562-8964	Bacillus velezensis
				CP050448.1:7012-9414	Bacillus velezensis
				CP050462.1:3886406-3888808	Bacillus velezensis
				CP051011.1:6604-9006	Bacillus velezensis
				CP051463.1:7058-9460	Bacillus velezensis
				CP053377.1:6603-9005	Bacillus velezensis
				FNER01000002.1:579-2981	Bacillus velezensis
				JAADAB010000003.1:386-2788	Bacillus velezensis
				JAAEBG010000020.1:55232-57634	Bacillus velezensis
				JAAEBJ010000002.1:571867-574269	Bacillus velezensis
				JAAECG010000001.1:3714232-3716634	Bacillus velezensis
				JAAHBR010000004.1:167131-169533	Bacillus velezensis
				JAAKXX010000011.1:984415-986817	Bacillus velezensis
				JABAGN010000001.1:356-2773	Bacillus velezensis
				JABBYI010000001.1:598531-600933	Bacillus velezensis
				JABDIB010000015.1:53667-56084	Bacillus velezensis
				JABDIC010000015.1:313-2715	Bacillus velezensis
				JOKF01000035.1:5733-8135	Bacillus velezensis
				JPYY01000003.1:589810-592212	Bacillus velezensis
				JTKJ02000014.1:1008981-1011383	Bacillus velezensis
				JYGH01000027.1:66721-69123	Bacillus velezensis
				KZ155841.1:870892-873294	Bacillus velezensis
				KZ319337.1:1974330-1976732	Bacillus velezensis
				KZ790934.1:383358-385760	Bacillus velezensis
				LGAT01000014.1:550-2952	Bacillus velezensis
				LGAU01000014.1:550-2952	Bacillus velezensis
				LHCC01000007.1:634-3036	Bacillus velezensis
				LJJY01000004.1:378-2780	Bacillus velezensis
				LLZA01000020.1:264-2681	Bacillus velezensis
				LLZB01000027.1:607217-609619	Bacillus velezensis
				LLZC01000020.1:607216-609618	Bacillus velezensis
				LNTG01000001.1:86730-89132	Bacillus velezensis
				LQCL01000014.1:272-2674	Bacillus velezensis
				LSZL01000001.1:531-2933	Bacillus velezensis
				LSZM01000045.1:261010-263412	Bacillus velezensis
				LYNA01000015.1:280-2682	Bacillus velezensis
				LYNB01000033.1:424-2826	Bacillus velezensis
				LYNC01000016.1:76501-78903	Bacillus velezensis
				LYUF01000014.1:623-3025	Bacillus velezensis
				LZZN01000036.1:113647-116049	Bacillus velezensis
				MAYA01000055.1:33622-36024	Bacillus velezensis
				MBDV01000001.1:316-2718	Bacillus velezensis
				MDCI01000002.1:6277-8679	Bacillus velezensis
				ML136952.1:3298686-3301088	Bacillus velezensis
				MLCV01000012.1:313-2715	Bacillus velezensis
				MLCW01000002.1:571374-573776	Bacillus velezensis
				MPHE01000014.1:161287-163689	Bacillus velezensis
				MSXY01000068.1:522-2924	Bacillus velezensis
				MSXZ01000313.1:642-3044	Bacillus velezensis
				NBMM01000001.1:665-3067	Bacillus velezensis
				NBMN01000002.1:981045-983447	Bacillus velezensis
				NBMO01000002.1:665-3067	Bacillus velezensis
				NBMP01000002.1:665-3067	Bacillus velezensis
				NBMQ01000002.1:665-3067	Bacillus velezensis
				NEOS01000014.1:320-2722	Bacillus velezensis
				NITU01000031.1:850921-853323	Bacillus velezensis
				NJRI01000019.1:279-2681	Bacillus velezensis
				NKBE01000002.1:274-2676	Bacillus velezensis
				NKBF01000002.1:274-2676	Bacillus velezensis
				NKBG01000004.1:1009311-1011713	Bacillus velezensis
				NKBH01000014.1:279-2681	Bacillus velezensis
				NKBI01000003.1:279-2681	Bacillus velezensis
				NKBJ01000012.1:279-2681	Bacillus velezensis
				NKBK01000016.1:279-2681	Bacillus velezensis
				NKBL01000004.1:274-2676	Bacillus velezensis
				NKBM01000006.1:1008928-1011330	Bacillus velezensis
				NOWG01000002.1:758-3160	Bacillus velezensis
				NPBZ01000005.1:79847-82249	Bacillus velezensis
				NPCK01000011.1:66927-69329	Bacillus velezensis
				NPDH01000009.1:258-2660	Bacillus velezensis
				NQXV01000025.1:449-2851	Bacillus velezensis
				PEMY01000003.1:582288-584690	Bacillus velezensis
				PHNH01000522.1:10760-13162	Bacillus velezensis
				PPXP01000001.1:338-2740	Bacillus velezensis
				PQWL01000004.1:1019321-1021723	Bacillus velezensis
				PTTN01000051.1:341-2743	Bacillus velezensis
				PVHM01000009.1:822-3224	Bacillus velezensis
				PVRO01000001.1:757-3159	Bacillus velezensis
				PVRP01000006.1:282495-284897	Bacillus velezensis
				QJJB01000002.1:422-2824	Bacillus velezensis
				QJJC01000003.1:415-2832	Bacillus velezensis
				QOHQ01000005.1:570209-572611	Bacillus velezensis
				QXJL01000006.1:230981-233383	Bacillus velezensis
				QXJQ01000044.1:33376-35778	Bacillus velezensis
				QYZO01000011.1:335-2737	Bacillus velezensis
				RBZX01000031.1:295023-297425	Bacillus velezensis
				RCDH01000002.1:524283-526700	Bacillus velezensis
				RPOD01000004.1:369-2771	Bacillus velezensis
				RQPF01000003.1:709-3111	Bacillus velezensis
				RQPG01000003.1:442-2844	Bacillus velezensis
				RRZG01000003.1:474-2876	Bacillus velezensis
				SDED01000001.1:2647391-2649793	Bacillus velezensis
				SDKF01000002.1:1901666-1904068	Bacillus velezensis
				SDKI01000001.1:436-2853	Bacillus velezensis
				SHOC01000002.1:472-2874	Bacillus velezensis
				SJCZ01000002.1:839626-842028	Bacillus velezensis
				SNVA01000013.1:54498-56900	Bacillus velezensis
				SUKE01000002.1:1004736-1007138	Bacillus velezensis
				VANQ01000004.1:369-2771	Bacillus velezensis
				VCBE01000002.1:1009145-1011547	Bacillus velezensis
				VDTZ01000007.1:321-2723	Bacillus velezensis
				VDUT01000007.1:274792-277194	Bacillus velezensis
				VDZF01000017.1:321-2723	Bacillus velezensis
				VDZQ01000002.1:1020129-1022531	Bacillus velezensis
				VEDY01000003.1:588716-591118	Bacillus velezensis
				VEKJ01000006.1:321-2723	Bacillus velezensis
				VEKL01000011.1:68491-70893	Bacillus velezensis
				VELI01000007.1:321-2723	Bacillus velezensis
				VELJ01000007.1:321-2723	Bacillus velezensis
				VELL01000007.1:321-2723	Bacillus velezensis
				VELQ01000007.1:274806-277208	Bacillus velezensis
				VELU01000008.1:274806-277208	Bacillus velezensis
				VEMD01000005.1:321-2723	Bacillus velezensis
				VEMM01000007.1:274806-277208	Bacillus velezensis
				VENQ01000002.1:423-2825	Bacillus velezensis
				VEWT01000002.1:608-3010	Bacillus velezensis
				VEWU01000004.1:461427-463829	Bacillus velezensis
				VEWV01000017.1:335-2737	Bacillus velezensis
				VEWW01000008.1:335-2737	Bacillus velezensis
				VEWX01000008.1:160826-163228	Bacillus velezensis
				VEWY01000001.1:335-2737	Bacillus velezensis
				VEWZ01000008.1:160826-163228	Bacillus velezensis
				VFLN01000012.1:456183-458585	Bacillus velezensis
				VIQN01000001.1:251-2653	Bacillus velezensis
				WKKU01000009.1:105042-107444	Bacillus velezensis
				WKKV01000011.1:72534-74936	Bacillus velezensis
				WKLB01000008.1:423-2825	Bacillus velezensis
				VTEG01000009.1:139145-141544	Bacillus vietnamensis
				BAUT01000020.1:1623-4022	Bacillus wakoensis
				BAZN01000020.1:1623-4022	Bacillus wakoensis
				CABEHU010000122.1:66859-69279	Bacillus xiamenensis
				JOTP01000022.1:342-2750	Bacillus zhangzhouensis

## Sheet: Table S7
Units	The reads number of the 16S rRNA amplicon sequencing results
LY1+LY18	9634
LY2	5000
LY35	10287.5
LY37+LY43	10896.5
LY39+LY48	5808
SUM	41626
Units	The reads number of the gyrA3 amplicon sequencing results
LY1+LY18	8129.67
LY2	67.3333
LY35	5734.5
LY37	4886.67
LY43	5829.83
LY39+LY48	4341
SUM	28989
Units	The reads number of the gyrA4 amplicon sequencing results
LY1+LY18	2405
LY2	1322.17
LY35	9881.5
LY37	4740.83
LY43	5367.67
LY39+LY48	5927
SUM	29644.2
Units	The reads number of the gyrA5 amplicon sequencing results
LY1+LY18	2191.33
LY2	8118.83
LY35	2318.33
LY37	2971.33
LY43	3004.83
LY39+LY48	4855.17
SUM	23459.8

## Sheet: Dataset S1
>LY1 16S rRNA
GGCTCCAAAAGGTTACCTCACCGACTTCGGGTGTTACAAACTCTCGTGGTGTGACGGGCGGTGTGTACAAGGCCCGGGAACGTATTCACCGCGGCATGCTGATCCGCGATTACTAGCGATTCCGGCTTCATGTAGGCGAGTTGCAGCCTACAATCCGAACTGAGAACGACTTTATCGGATTAGCTCCCTCTCGCGAGTTGGCAACCGTTTGTATCGTCCATTGTAGCACGTGTGTAGCCCAGGTCATAAGGGGCATGATGATTTGACGTCATCCCCACCTTCCTCCGGTTTATCACCGGCAGTCACCTTAGAGTGCCCAACTAAATGATGGCAACTAAGATCAAGGGTTGCGCTCGTTGCGGGACTTAACCCAACATCTCACGACACGAGCTGACGACA…
>LY2 16S rRNA
GGCTCAAAGGTTACCTCACCGACTTCGGGTGTTACAAACTCTCGTGGTGTGACGGGCGGTGTGTACAAGGCCCGGGAACGTATTCACCGCGGCATGCTGATCCGCGATTACTAGCGATTCCAGCTTCACGCAGTCGAGTTGCAGACTGCGATCCGAACTGAGAACAGATTTGTGGGATTGGCTTAGCCTCGCGGCTTCGCTGCCCTTTGTTCTGCCCATTGTAGCACGTGTGTAGCCCAGGTCATAAGGGGCATGATGATTTGACGTCATCCCCACCTTCCTCCGGTTTGTCACCGGCAGTCACCTTAGAGTGCCCAACTGAATGCTGGCAACTAAGATCAAGGGTTGCGCTCGTTGCGGGACTTAACCCAACATCTCACGACACGAGCTGACGACAAC…
>LY18 16S rRNA
GGCTCAAAGGTTACCTCACCGACTTCGGGTGTTAAAACTCTCGTGGTGTGACGGGCGGTGTGTACAAGGCCCGGGAACGTATTCACCGCGGCATGCTGATCCGCGATTACTAGCGATTCCGGCTTCATGTAGGCGAGTTGCAGCCTACAATCCGAACTGAGAACGACTTTATCGGATTAGCTCCCTCTCGCGAGTTGGCAACCGTTTGTATCGTCCATTGTAGCACGTGTGTAGCCCAGGTCATAAGGGGCATGATGATTTGACGTCATCCCCACCTTCCTCCGGTTTATCACCGGCAGTCACCTTAGAGTGCCCAACTAAATGATGGCAACTAAGATCAAGGGTTGCGCTCGTTGCGGGACTTAACCCAACATCTCACGACACGAGCTGACGACAACC…
>LY35 16S rRNA
GGCTCCATAAAGGTTACCTCACCGACTTCGGGTGTTACAAACTCTCGTGGTGTGACGGGCGGTGTGTACAAGGCCCGGGAACGTATTCACCGCGGCATGCTGATCCGCGATTACTAGCGATTCCAGCTTCACGCAGTCGAGTTGCAGACTGCGATCCGAACTGAGAACAGATTTGTGGGATTGGCTTAACCTCGCGGTTTCGCTGCCCTTTGTTCTGTCCATTGTAGCACGTGTGTAGCCCAGGTCATAAGGGGCATGATGATTTGACGTCATCCCCACCTTCCTCCGGTTTGTCACCGGCAGTCACCTTAGAGTGCCCAACTGAATGCTGGCAACTAAGATCAAGGGTTGCGCTCGTTGCGGGACTTAACCCAACATCTCACGACACGAGCTGACGAC…
>LY37 16S rRNA
GGCTCATAAAGGTTACCTCACCGACTTCGGGTGTTGCAACTCTCGTGGTGTGACGGGCGGTGTGTACAAGGCCCGGGAACGTATTCACCGCGGCATGCTGATCCGCGATTACTAGCGATTCCAGCTTCACGCAGTCGAGTTGCAGACTGCGATCCGAACTGAGAACAGATTTGTGGGATTGGCTAAACCTTGCGGTCTCGCAGCCCTTTGTTCTGTCCATTGTAGCACGTGTGTAGCCCAGGTCATAAGGGGCATGATGATTTGACGTCATCCCCACCTTCCTCCGGTTTGTCACCGGCAGTCACCTTAGAGTGCCCAACTAAATGCTGGCAACTAAGATCAAGGGTTGCGCTCGTTGCGGGACTTAACCCAACATCTCACGACACGAGCTGACGACAA…
>LY39 16S rRNA
GGCTCATAAAGGTTACCTCACCGACTTCGGGTGTTGCAAACTCTCGTGGTGTGACGGGCGGTGTGTACAAGGCCCGGGAACGTATTCACCGCGGCATGCTGATCCGCGATTACTAGCGATTCCAGCTTCACGCAGTCGAGTTGCAGACTGCGATCCGAACTGAGAACAGATTTATGGGATTGGCTAAACCTTGCGGTCTTGCAGCCCTTTGTTCTGTCCATTGTAGCACGTGTGTAGCCCAGGTCATAAGGGGCATGATGATTTGACGTCATCCCCACCTTCCTCCGGTTTGTCACCGGCAGTCACCTTAGAGTGCCCAACTGAATGCTGGCAACTAAGATCAAGGGTTGCGCTCGTTGCGGGACTTAACCCAACATCTCACGACACGAGCTGACGACA…
>LY43 16S rRNA
GGCTCATAAAGGTTACCTCACCGACTTCGGGTGTTGCAAACTCTCGTGGTGTGACGGGCGGTGTGTACAAGGCCCGGGAACGTATTCACCGCGGCATGCTGATCCGCGATTACTAGCGATTCCAGCTTCACGCAGTCGAGTTGCAGACTGCGATCCGAACTGAGAACAGATTTGTGGGATTGGCTAAACCTTGCGGTCTCGCAGCCCTTTGTTCTGTCCATTGTAGCACGTGTGTAGCCCAGGTCATAAGGGGCATGATGATTTGACGTCATCCCCACCTTCCTCCGGTTTGTCACCGGCAGTCACCTTAGAGTGCCCAACTGAATGCTGGCAACTAAGATCAAGGGTTGCGCTCGTTGCGGGACTTAACCCAACATCTCACGACACGAGCTGACGACA…
>LY48 16S rRNA
GGCTCATAAAGGTTACCTCACCGACTTCGGGTGTTGCAAACTCTCGTGGTGTGACGGGCGGTGTGTACAAGGCCCGGGAACGTATTCACCGCGGCATGCTGATCCGCGATTACTAGCGATTCCAGCTTCACGCAGTCGAGTTGCAGACTGCGATCCGAACTGAGAACAGATTTATGGGATTGGCTAAACCTTGCGGTCTTGCAGCCCTTTGTTCTGTCCATTGTAGCACGTGTGTAGCCCAGGTCATAAGGGGCATGATGATTTGACGTCATCCCCACCTTCCTCCGGTTTGTCACCGGCAGTCACCTTAGAGTGCCCAACTGAATGCTGGCAACTAAGATCAAGGGTTGCGCTCGTTGCGGGACTTAACCCAACATCTCACGACACGAGCTGACGACA…

## Sheet: Dataset S2
>LY1 gyrA gene
TTGTCAGAACAAGAACGCTCCGGTGTTAAAGGAGTTAATATCACAGAAGAAATTGAAACATCCTTTCTTGATTATGCAATGAGTGTAATTGTTTCACGTGCATTACCTGATGTGCGTGATGGATTAAAACCTGTACACCGCCGTATTTTATATGGTATGCAGGAGCTTGGGAATACAGCAGATAAAGCATACAAAAAATCCGCACGTATCGTTGGGGATGTAATGGGTAAATACCACCCACATGGTGACTCTTCTATCTATGATGCGATGGTTCGTATGGCGCAAGATTTCAGCTATCGTTACATGTTAGTTGATGGTCATGGTAACTTTGGATCTGTGGATGGTGATGGAGCAGCTGCAATGCGTTATACGGAGTCACGTATGTCTCGTATTGCTATG…
>LY2 gyrA gene
ATGAGTGAACAACATAAGCCCCAAGTTCAGGAAGTCAATATCAGTCAGGAAATGCGCACATCTTTTTTAGATTACGCAATGAGTGTTATTGTTTCCCGCGCTCTTCCGGACGTAAGAGACGGTCTGAAGCCGGTGCACAGAAGAATATTGTATGCGATGAACGACCTTGGGATGACAAGTGATAAGCCGTATAAAAAATCCGCGCGTATTGTCGGCGAAGTTATCGGTAAGTACCACCCTCACGGTGATTCTGCTGTTTACGAAGCCATGGTCAGAATGGCGCAGGATTTTAACTATCGGTACATGCTCGTTCAAGGCCATGGAAACTTCGGTTCTGTTGACGGCGACTCGGCTGCGGCCATGCGTTACACAGAAGCGAGAATGTCTAAAATATCAATG…
>LY18 gyrA gene
TTGTCAGAACAAGAACGCTCCGGTGTTAAAGGAGTTAATATCACAGAAGAAATTGAAACATCCTTTCTTGATTATGCAATGAGTGTAATTGTTTCACGTGCATTACCTGATGTGCGTGATGGATTAAAACCTGTACACCGCCGTATTTTATATGGTATGCAGGAGCTTGGGAATACAGCAGATAAAGCATACAAAAAATCCGCACGTATCGTTGGGGATGTAATGGGTAAATACCACCCACATGGTGACTCTTCTATCTATGATGCGATGGTTCGTATGGCGCAAGATTTCAGCTATCGTTACATGTTAGTTGATGGTCATGGTAACTTTGGATCTGTGGATGGTGATGGAGCAGCTGCAATGCGTTATACGGAGTCACGTATGTCTCGTATTGCTATG…
>LY35 gyrA gene
ATGAGTGAACAAAACACACCACAAGTACGTGAAGTCAATATCAGTCAGGAAATGCGGACATCCTTCCTGGACTATGCAATGAGCGTTATCGTATCCCGGGCGCTTCCGGATGTGCGTGACGGTCTGAAGCCGGTTCACAGGCGGATTTTGTACGCAATGAATGATTTAGGCATGACCAGTGACAAACCATATAAAAAATCTGCCCGTATCGTCGGTGAAGTTATCGGTAAGTACCACCCGCACGGTGACTCAGCGGTTTACGAATCAATGGTCAGAATGGCGCAGGATTTTAACTACCGCTACATGCTTGTTGACGGACACGGCAACTTCGGTTCGGTTGACGGCGACTCAGCGGCCGCGATGCGTTACACAGAAGCGAGAATGTCAAAAATCGCAATG…
>LY37 gyrA gene
GTGAGTGAACAACATACACCAAATGTACGCGAAGTAAATATTAGCCATGAAATGCGTACGTCCTTTTTAGATTATGCAATGAGTGTTATTGTTTCGCGTGCATTACCAGATGTGCGAGACGGATTGAAGCCCGTGCATCGAAGAATTTTGTATGCGATGAATGACCTAGGTATGACAAGTGATAAACCATTTAAGAAATCTGCACGTATCGTTGGGGAAGTTATCGGTAAGTACCACCCTCACGGTGATAGCGCTGTATATGAAGCGATGGTTCGGATGGCGCAAGATTTCAACTATCGTAATATGCTAGTTGAAGGACACGGGAACTTTGGTTCTGTCGATGGAGACGGCGCAGCAGCCATGCGTTATACAGAGGCACGTCTTTCTAAAATTTCGATG…
>LY39 gyrA gene
GTGAGTGAACAACATACACCAAATGTACGTGAAGTGAATATTAGTCAAGAAATGCGTACGTCCTTTTTAGATTATGCAATGAGTGTTATTGTTTCGCGTGCATTACCAGATGTGCGAGACGGATTGAAGCCCGTGCATCGAAGAATTTTGTATGCGATGAATGACCTAGGTATGACAAGTGATAAACCATTTAAGAAATCTGCACGTATCGTTGGGGAAGTTATCGGTAAGTACCACCCTCACGGTGACAGCGCTGTATACGAAGCGATGGTTCGTATGGCGCAAGACTTCAACTATCGAAATATGCTAGTTGAAGGACACGGGAACTTTGGTTCTGTCGATGGAGACAGTGCAGCAGCGATGCGTTATACTGAGGCGCGTCTATCAAAAATCTCAATG…
>LY43 gyrA gene
GTGAGTGAACAACATACACCAAATGTACGCGAAGTGAATATTAGCCATGAAATGCGTACATCCTTTTTAGATTATGCAATGAGTGTTATTGTTTCGCGTGCATTACCAGATGTGCGAGACGGATTGAAGCCCGTGCATCGAAGAATTTTGTATGCGATGAATGACCTAGGTATGACAAGTGATAAACCATTTAAGAAATCTGCACGTATCGTTGGGGAAGTTATCGGTAAGTACCACCCTCACGGTGATAGCGCTGTATATGAAGCGATGGTTCGGATGGCGCAAGATTTCAACTATCGTAATATGCTAGTTGAAGGACACGGGAACTTTGGTTCTGTCGATGGAGACGGCGCAGCAGCCATGCGTTATACCGAGGCACGTCTTTCTAAAATTTCGATG…
>LY48 gyrA gene
GTGAGTGAACAACATACACCAAATGTACGTGAAGTGAATATTAGTCAAGAAATGCGTACGTCCTTTTTAGATTATGCAATGAGTGTTATTGTTTCGCGTGCATTACCAGATGTGCGAGACGGATTGAAGCCCGTGCATCGAAGAATTTTGTATGCGATGAATGACCTAGGTATGACAAGTGATAAACCATTTAAGAAATCTGCACGTATCGTTGGGGAAGTTATCGGTAAGTACCACCCTCACGGTGACAGCGCTGTATACGAAGCGATGGTTCGTATGGCGCAAGACTTCAACTATCGAAATATGCTAGTTGAAGGACACGGGAACTTTGGTTCTGTCGATGGAGACAGTGCAGCAGCGATGCGTTATACTGAGGCGCGTCTATCAAAAATCTCAATG…

## Sheet: Dataset S3
>LY18
GGCTCAAAGGTTACCTCACCGACTTCGGGTGTTAAAACTCTCGTGGTGTGACGGGCGGTGTGTACAAGGCCCGGGAACGTATTCACCGCGGCATGCTGATCCGCGATTACTAGCGATTCCGGCTTCATGTAGGCGAGTTGCAGCCTACAATCCGAACTGAGAACGACTTTATCGGATTAGCTCCCTCTCGCGAGTTGGCAACCGTTTGTATCGTCCATTGTAGCACGTGTGTAGCCCAGGTCATAAGGGGCATGATGATTTGACGTCATCCCCACCTTCCTCCGGTTTATCACCGGCAGTCACCTTAGAGTGCCCAACTAAATGATGGCAACTAAGATCAAGGGTTGCGCTCGTTGCGGGACTTAACCCAACATCTCACGACACGAGCTGACGACAACC…
>LY25
CACCGACTTCGGGTGTTGTAAACTCTCGTGGTGTGACGGGCGGTGTGTACAAGACCCGGGAACGTATTCACCGCGGCATGCTGATCCGCGATTACTAGCAATTCCGACTTCATGTAGGCGAGTTGCAGCCTACAATCCGAACTGAGACCGGCTTTTCTAGGATTGGCTCCAGATCGCTCCTTCGCTTCCCGTTGTACCGGCCATTGTAGTACGTGTGTAGCCCAGGTCATAAGGGGCATGATGATTTGACGTCATCCCCACCTTCCTCCGGTTTGTCACCGGCAGTCTGCTTAGAGTGCCCAGCTTGACCTGCTGGCAACTAAGCATAAGGGTTGCGCTCGTTGCGGGACTTAACCCAACATCTCACGACACGAGCTGACGACAACCATGCACCACCTG…
>LY37
GGCTCATAAAGGTTACCTCACCGACTTCGGGTGTTGCAACTCTCGTGGTGTGACGGGCGGTGTGTACAAGGCCCGGGAACGTATTCACCGCGGCATGCTGATCCGCGATTACTAGCGATTCCAGCTTCACGCAGTCGAGTTGCAGACTGCGATCCGAACTGAGAACAGATTTGTGGGATTGGCTAAACCTTGCGGTCTCGCAGCCCTTTGTTCTGTCCATTGTAGCACGTGTGTAGCCCAGGTCATAAGGGGCATGATGATTTGACGTCATCCCCACCTTCCTCCGGTTTGTCACCGGCAGTCACCTTAGAGTGCCCAACTAAATGCTGGCAACTAAGATCAAGGGTTGCGCTCGTTGCGGGACTTAACCCAACATCTCACGACACGAGCTGACGACAA…
>Bacillus_velezensis_FZB42 (NC_009725.2)
GGAGCTTGCTCCCTGATGTTAGCGGCGGACGGGTGAGTAACACGTGGGTAACCTGCCTGTAAGACTGGGATAACTCCGGGAAACCGGGGCTAATACCGGATGGTTGTTTGAACCGCATGGTTCAGACATAAAAGGTGGCTTCGGCTACCACTTACAGATGGACCCGCGGCGCATTAGCTAGTTGGTGAGGTAACGGCTCACCAAGGCAACGATGCGTAGCCGACCTGAGAGGGTGATCGGCCACACTGGGACTGAGACACGGCCCAGACTCCTACGGGAGGCAGCAGTAGGGAATCTTCCGCAATGGACGAAAGTCTGACGGAGCAACGCCGCGTGAGTGATGAAGGTTTTCGGATCGTAAAGCTCTGTTGTTAGGGAAGAACAAGTGCCGTTCAAATA…
>SXL408
AATCTGTCACTTAGCGGCTAGCTCCTTACGGTTACTCCACCGACTTCGGGTGTTACAAACTCTCGTGGTGTGACGGGCGGTGTGTACAAGGCCCGGGAACGTATTCACCGCGGCATGCTGATCCGCGATTACTAGCGATTCCAGCTTCATGTAGGCGAGTTGCAGCCTACAATCCGAACTGAGAATGGTTTTATGGGATTGGCTTGACCTCGCGGTCTTGCAGCCCTTTGTACCATCCATTGTAGCACGTGTGTAGCCCAGGTCATAAGGGGCATGATGATTTGACGTCATCCCCACCTTCCTCCGGTTTGTCACCGGCAGTCACCTTAGAGTGCCCAACTAAATGCTGGCAACTAAGATCAAGGGTTGCGCTCGTTGCGGGACTTAACCCAACATCTC…
>SXL277
CCTCTGTCACTTAGCGGCTGGCTCCAAAAGGTTACCCCACCGACTTCGGGTGTTACAAACTCTCGTGGTGTGACGGGCGGTGTGTACAAGGCCCGGGAACGTATTCACCGCGGCATGCTGATCCGCGATTACTAGCGATTCCAGCTTCATGTAGGCGAGTTGCAGCCTACAATCCGAACTGAGAACGGTTTTATGAGATTAGCTCCACCTCGCGGTCTTGCAGCTCTTTGTACCGTCCATTGTAGCACGTGTGTAGCCCAGGTCATAAGGGGCATGATGATTTGACGTCATCCCCACCTTCCTCCGGTTTGTCACCGGCAGTCACCTTAGAGTGCCCAACTTAATGATGGCAACTAAGATCAAGGGTTGCGCTCGTTGCGGGACTTAACCCAACATCTC…
>ACCC01043
CGGCAGTCGGGTGCTATACATGCAGTCGAGCGGACAGATGGGAGCTTGCTCCCTGATGTTAGCGGCGGACGGGTGAGTAACACGTGGGTAACCTGCCTGTAAGACTGGGATAACTCCGGGAAACCGGGGCTAATACCGGATGGTTGTTTGAACCGCATGGTTCAAACATAAAAGGTGGCTTCGGCTACCACTTACAGATGGACCCGCGGCGCATTAGCTAGTTGGTGAGGTAACGGCTCACCAAGGCAACGATGCGTAGCCGACCTGAGAGGGTGATCGGCCACACTGGGACTGAGACACGGCCCAGACTCCTACGGGAGGCAGCAGTAGGGAATCTTCCGCAATGGACGAAAGTCTGACGGAGCAACGCCGCGTGAGTGATGAAGGTTTTCGGATCGT…

[truncated: 1 more sheets: supplementary information]
